# Supplementary material for: The GC-TOF/MS-based Metabolomic analysis reveals altered metabolic profiles in nitrogen-deficient leaves and roots of tea plants (Camellia sinensis)
Source: BMC Plant Biol. 2021 Nov 2;21:506. doi: 10.1186/s12870-021-03285-y (PMC8561955; doi:10.1186/s12870-021-03285-y)
Supplement: Supplementary file 1 — Additional file 1: Table S1. The mass spectral data of control and N-deficient leaves and roots in tea; [file 12870_2021_3285_MOESM1_ESM.xlsx]

## Sheet: Sheet1
Table S1. The mass spectral data of control and N-deficient leaves and roots in tea.
Metabolites	LC-11	LC-2	LC-3	LC-4	LC-5	LC-6	LND-12	LND-2	LND-3	LND-4	LND-5	LND-6	RC-13	RC-2	RC-3	RC-4	RC-5	RC-6	RND-14	RND-2	RND-3	RND-4	RND-5	RND-6	QC-1	QC-2	QC-3	QC-4	QC-5	QC-6
(+)-catechin	0.0689566	0	0.0145876	0.0374306	0.0103205	0.018662	0.137022	0.184591	0.124549	0.106784	0.1511	0.160106	0.00134169	0.00239308	0.0116969	0.00448554	0.00456913	0.00646319	0	0.0109761	0.0440788	0.00076319	0.012158	0.00562843	1.01866	0.734042	0.609679	0.00561442	0.00755382	0.0085011
(+-)-Dihydrocarveol	0.192343	0.153765	0.139423	0.138106	0.128724	0.143834	0.25118	0.145793	0.149807	0.189337	0.184667	0.189308	0.198688	0.211855	0.218893	0.232672	0.416763	0.257708	0.472751	0.308438	0.289134	0.345177	0.314269	0.409575	0.132964	0.152212	0.160031	0.33775	0.32499	0.34196
(+/-)-Taxifolin	7.10565	10.8835	11.6881	12.7982	10.3603	10.5331	4.4703	4.87054	5.3872	3.97726	7.9068	8.36176	25.9344	22.9961	33.0559	33.7785	29.5969	25.3851	29.9066	26.6194	47.4428	37.8057	35.731	24.6716	71.3943	72.6311	73.6632	25.1149	23.17	28.4025
(2R)-2-amino-3-phosphonopropanoic acid	0.22058	0.281698	0.352595	0.330494	0.293274	0.361845	0.148795	0.304208	0.253614	0	0.292233	0.287588	0	0	0	0	0	0	0	0	0	0	0	0	0.111649	0.156446	0.0887339	0	0	0.0662688
1,2,4-Benzenetriol	0.99184	0.489462	0.298893	0.225459	0.21154	0.211848	1.0037	0.596134	0.232956	0.210832	0.233789	0.592906	1.33588	0.68211	0.614218	0.573134	0.628179	0.516042	2.58403	1.13884	1.02381	0	1.40685	1.04008	1.5121	0.204777	0.273632	1.30686	0.529164	1.07556
1,2-Cyclohexanedione	1.26275	0.900107	1.19251	2.56455	1.02849	1.49553	1.30318	1.52494	2.04827	1.90371	2.27411	2.40156	0.194963	0.119685	0.100529	0	0.201462	0.229036	0.205716	0.053824	0.0785814	0	0	0	1.47028	1.69946	1.78603	0.120857	0.109182	0.121397
1,3-Cyclohexanedione	0.325716	0.352083	0	0.176373	0.161058	0.187958	0	0.465516	0.268661	0.308645	0.299255	0.315837	0	0	0	0.455822	0	0	2.5411	0	0	0.753804	1.23335	0.485403	0.541247	0	0.537942	1.41188	0.567831	0.646799
1,3-diaminopropane	0	0	0.0898125	0.0931705	0.0832826	0.093098	0.137719	0	0.126088	0.122184	0.114664	0.168755	0.298939	0.282289	0.320463	0.295186	0.357881	0.247376	0.719215	0.563936	0.365265	0.517962	0.698327	0.495794	0.125248	0.109126	0	0.407265	0.382104	0.421566
1,5-Anhydroglucitol	2.96479	3.77363	3.81559	3.53341	3.52344	3.53403	3.93105	5.07934	4.27876	5.61751	5.17653	5.09391	1.786	1.30766	1.46642	1.36466	1.90607	1.69912	0.477335	0.257985	4.15098	1.53158	0.85811	0.442295	4.56916	3.86204	3.93615	1.57455	1.43791	1.70481
11-beta-prostaglandin-F-2-alpha	1.68956	3.46922	2.12114	1.70931	1.65318	1.89213	1.93138	1.97636	1.97508	1.62489	1.91158	1.74981	0.205943	0.165375	0.280093	0.244346	0.359334	0.265165	0.306791	0.207984	1.16606	1.01753	0.339513	0.296759	1.6037	1.70374	1.40925	0.643586	0.389097	0.41298
1-Hydroxyanthraquinone	0.614033	0.72312	0.831047	0.877292	0.878343	0.927492	0.667544	0.838069	0.806203	0.821082	0.895553	1.05313	1.35452	0.877998	0.777338	1.21217	1.56187	1.46454	2.11142	2.10348	2.56914	2.87747	2.02044	2.30803	0.837605	0.823766	0.808192	1.43918	1.84848	2.0001
1-Indanone	0.0303064	0	0	0.181124	0	0.159019	0.0938872	0.0343134	0.0461701	0.0867604	0.0777958	0.0937184	0	0	0	0	0	0	0	0	0	0	0	0	0.0841299	0.0758744	0	0	0	0
1-Kestose	15.8815	21.4978	17.4645	30.7063	22.4272	4.57511	0	0	0.340181	1.46383	1.75729	1.30009	4.19558	1.36106	0.715564	0.690551	1.35114	1.41886	0	1.34211	5.29219	2.05431	1.09857	0	0	0	0	0	0.541496	0.321435
1-Methylhydantoin	49.2549	60.5787	56.4523	54.46	56.591	57.3089	67.9755	88.7107	75.8843	84.5034	85.2421	85.8867	103.937	106.628	115.157	119.019	134.03	109.356	227.847	176.418	172.818	216.461	245.745	205.661	117.693	119.126	116.492	239.671	224.797	265.91
2,3-Dihydroxypyridine	11.2214	5.76119	3.97877	3.50243	3.81566	4.51644	7.98394	6.02846	4.99872	3.04398	3.16396	3.28477	5.58714	2.38312	1.94578	1.61616	1.73383	1.26928	7.88033	3.72666	2.62131	2.70393	2.71651	3.03661	16.965	2.04832	1.81014	6.45315	1.52578	1.8484
2,3-Dimethylsuccinic acid	0.804216	0.832471	0.670635	0.641954	0.757554	0.800802	0.742274	0.769489	0.982657	1.01672	0.75851	0.86393	0	0	0	0	0	0.0539142	0	0	0	0	0	0	1.20546	1.3046	0.748404	0	0	0
2,4-diaminobutyric acid	0	0	0	0	0	0	0	0	0	0	0	0	0	0.137579	0.14801	0.212316	0	0.214911	0.115818	0.086654	0.21524	0.227294	0.181241	0.147	0.13509	0.235753	0.203641	0.266127	0.217891	0.215126
2,6-Diaminopimelic acid	4.92105	6.60865	4.72743	4.6561	4.82691	5.88049	10.4295	11.9942	10.3492	12.1547	8.737	9.18678	1.07718	0.874443	0.654144	0.706608	0.665406	0.807317	0	0.13742	1.7396	7.18517	9.18396	2.84107	4.80802	6.01579	4.72275	2.90479	1.56953	2.1431
20alpha-Hydroxycholesterol	0	0	0	0.0322812	0.0225442	0.0377587	0.0252281	0.0905427	0	0	0.0646928	0	0.0963025	0.100745	0	0.125288	0.125723	0.0935888	0.256259	0.226694	0.183065	0.209088	0.279248	0.156353	0.0815295	0.0774477	0.103029	0.303474	0.255884	0.333834
21-hydroxypregnenolone	0.586281	0	0	0.735165	0.283129	0	3.87093	0	1.33754	2.77848	0	4.68305	0	0	1.96101	0	0	0	0	0	0	0	0	0.108392	1.12499	0.415481	0	0	0	0
2-Amino-1-phenylethanol	0.682194	0.50095	0.921912	0.979217	0.578271	1.07223	0.284808	0.441297	0.569333	0.379424	0.541418	0.368153	0	0.0296372	0.0801094	0.0711658	0.412238	0.157889	0.431963	0.632754	0.853479	0.871982	0.26363	1.54301	0.662377	0.727704	0.648557	0.30296	0.351963	0.473668
2-amino-2-methylpropane-1,3-diol	1.15389	1.26762	6.85268	8.51964	5.66311	8.15303	1.0208	0.919007	1.65067	1.32687	1.18944	1.40331	11.1303	14.4825	3.84673	1.9519	1.80724	5.10705	0.0862501	0.092591	0.102243	0.0779942	0.0894973	0.102866	3.67271	3.70489	3.73992	6.07327	5.44162	6.86898
2-Amino-2-norbornanecarboxylic acid	0.587491	0.367025	0.02949	0.0315473	0.1905	0.0253547	0.313185	0	0	0	0	0	1.12761	0.796463	0.478228	0.586337	0.356856	0.510701	0.131791	0.0651899	0.124599	0.103563	0.0595548	0.0497231	0.718763	1.32623	1.28945	0.495293	0.266178	0.354068
2-amino-3-(4-hydroxyphenyl)propanoic acid	3.46195	3.58998	2.25285	2.17097	2.22122	2.56664	2.33024	2.38892	2.11409	2.43177	1.92708	1.71312	0	0	0	0	0	0	0	0	0	0	0	0	1.51364	1.53939	1.49766	0	0	0
2-aminoethanethiol	34.9703	43.5702	40.6342	39.9412	43.3755	43.5369	46.9116	55.2014	47.537	50.5509	52.5198	55.5928	95.9323	85.503	91.6629	97.9239	108.249	89.1977	205.761	161.192	137.439	162.931	207.251	134.458	47.3581	48.6307	48.9217	127.6	117.316	142.687
2-Butyne-1,4-diol	0.111793	0	0	0	0	0	0	0	0	0	0	0	0.019709	0.0197244	0.0162262	0.0138087	0.0122686	0.00780579	0	0	0	0	0	0	0	0	0.101349	0	0.00773012	0
2'-Deoxycytidine 5'-triphosphate degr prod	0.290337	0.313043	0.246352	0.243648	0.275328	0.280962	0.44847	0.53034	0.814775	0.803693	0.844114	0.789729	1.08548	0.423595	0.375336	0.380804	0	0	0.876725	0.35937	1.36064	3.22884	3.58736	0	0.422551	0.574126	0.687659	2.2109	0.445889	2.51044
2-Deoxy-D-galactose	0	0	0	0.00984211	0.00837248	0.00998239	0	0	0	0	0	0	0	0	0	0	0	0	0	0	0	0	0	0	0.244462	0.172347	0.21945	0	0	0
2-deoxy-D-glucose	0	2.40956	1.36345	0	0	1.72797	0.780661	0.483956	0.859432	0.902915	0.691103	0.59819	0	0	0	0	0	0	0	0	0	0	0	0	1.21672	1.09222	1.16374	0	0	0
2-Deoxyerythritol	0.243129	0.251504	0.222903	0.27364	0.226264	0.316061	0.344051	0.319809	0.191246	0.203046	0	0.273421	0	0	0	0	0	0	0	0	0	0	0	0	0.934098	0.947544	0.946564	0	0	0
2'-deoxyguanosine	0.0669141	0.0975099	0.0969077	0	0.0866023	0	0	0	0	0.122788	0	0.101339	0	0	0.157404	0	0.173365	0.103979	0	0.119463	0	0.176054	0.169377	0.189216	0.094227	0.129934	0.109968	0	0	0.152197
2-Furoic Acid	0.538956	0.466267	0.348805	0.332414	0.290062	0.294096	0	0	0	0	0	0	5.42849	7.68145	5.82208	5.31994	4.74053	4.4543	9.17881	5.18659	3.23114	3.51262	2.94745	1.64885	0.352179	0	0	1.62271	3.98236	2.37294
2-hydroxy-3-isopropylbutanedioic acid	7.87226	5.7899	6.18184	4.84454	6.65434	6.06517	4.18973	6.38975	3.89215	3.99575	4.45347	3.45101	0	0	0	0.224695	0	0.449671	0	0	0.976855	3.23375	3.67672	1.31036	3.37215	3.2023	3.25206	0.864186	0.87615	0.62245
2-Hydroxybiphenyl	0.413552	0.34593	0.309202	0.323542	0.275731	0.337255	0.306853	0.273136	0.266056	0.281052	0.308731	0.319603	0.429867	0.422511	0.491051	0.462887	0.502711	0.400098	0.917959	0.579635	0.629688	0.730035	0.769528	0.513847	0.389161	0.302216	0.368137	0.59875	0.474562	0.553481
2-hydroxybutanoic acid	4.67468	9.109	2.35211	2.97877	1.86216	2.05874	35.7245	26.291	2.31494	3.12155	2.81592	2.4858	4.45467	0.577318	1.24914	0.64658	1.89495	0.651249	1.80714	0.972402	3.86799	2.40579	1.53147	2.76309	3.53908	3.29172	3.44526	0.718319	1.24936	2.62781
2-hydroxypyridine	32.6176	28.3809	33.4679	58.5345	30.9668	41.4933	37.3917	44.2348	48.5733	47.2077	53.4083	58.7302	21.0255	12.5779	13.5511	13.2591	20.4493	17.2199	28.4967	18.3462	27.2732	25.6696	27.6133	23.3141	43.8879	44.579	45.1423	19.9178	19.153	23.2096
2-ketoadipate	0.0624179	0.0453426	0.0617265	0.0614931	0.0517938	0.0768193	0.0643746	0.096214	0.103742	0.0951339	0.121686	0.134192	0	0	0	0	0	0	0	0	0	0	0	0	0	0.0762353	0.0780878	0	0	0
2-ketobutyric acid	1.2497	0.454099	0.962818	1.03011	0.399386	1.21838	2.70763	2.06048	1.59657	1.90789	1.70089	1.81032	0.234305	0	0	0.178759	0.299375	0.190778	0.381774	0	0	0.411806	0.269814	0	0.631229	0.616118	0.428162	0.380963	0.300338	0
2-keto-isovaleric acid	1.28888	0.976102	1.0699	1.08658	0.777449	1.11897	0	0	0.283754	0.268943	0.344743	0.391117	0	0.880132	1.07304	0.803913	0.715437	0.725902	0.0478825	0.0717836	0.183748	0	0	0.0860876	0	0	0	0	0.863096	0
2-Keto-L-gulonic acid	0	0	0	0	0	0	1.06709	0	0	0	0	0.824917	6.06968	3.20024	3.21519	4.35428	5.79801	4.39997	12.7129	10.0519	10.472	11.1707	13.7098	10.3891	0	0	0	4.57785	4.66897	10.5383
2-Ketovaleric acid	0.628832	0.280157	0.54385	0.639957	0.580721	0.847162	0.465783	0.68954	0.542108	0	0.615794	0.845169	0	0	0	0	0	0	0	0	0	0	0	0	0.329356	0.425918	0.263288	0	0	0
2-mercaptoethanesulfonic acid	0	0	0	0	0	0.376169	0	0	0.435628	0	0.513615	0	0.810352	0	0.816368	0	0	0	1.86259	0	0	0	0	0	0.431131	0.461092	0.44935	1.05696	1.00876	1.24721
2-methylfumarate	0	0	0	0	0	0	0	0	0	0	0	0	0.0884638	0	0	0	0	0	0	0	0.147722	0.273674	0	0	0.0812741	0.106122	0.146453	0	0.103322	0.135016
2-Methylglutaric Acid	0.0441095	0.0563652	0.0593211	0.0561144	0.0650009	0.0562313	0.0708007	0.0767844	0.0739494	0.0740292	0.0844001	0.0812675	0	0.0513539	0	0	0	0.147735	0	0.284065	0.204976	0	0.353274	0.275542	0.0581111	0.05808	0.0513884	0.200627	0	0.220889
3-(1-Pyrazolyl)-L-alanine	0.198194	0.283557	0.271999	0.265801	0.297093	0.287819	0.279847	0.3346	0.314261	0.315266	0.328945	0.333874	0.467321	0.510757	0.544244	0.630043	0.685951	0.577449	1.164	0.946478	0.83798	1.01762	1.24204	0.883733	0.235643	0.256904	0.256314	0.680755	0.69891	0.836094
3,4-dihydroxybenzoic acid	0	0	0	0	0	0	0	0	0	0	0	0	4.25166	1.90214	2.32508	2.23631	0	0	6.74002	2.70205	4.2762	4.75553	3.6282	2.69012	0	0	0.262373	2.91794	0	3.69756
3,4-dihydroxycinnamic acid	1.30013	1.29081	0.972401	1.01572	1.24169	1.18866	1.40988	0	2.67265	3.21912	1.32791	1.16176	0	0	0	0	0	0	0	0	0	0	0	0	0	0	0	0	0	0
3,4-Dihydroxymandelic acid	4.5842	7.41907	4.27115	4.54659	3.60783	3.49681	8.56615	8.9105	9.79474	8.24745	8.89076	9.48308	1.22823	0.1821	0	0	0	0.336326	0	0.0947917	0	0	0	0	6.69435	4.86976	4.86044	0.356926	0.256568	0.253998
3,4-Dihydroxyphenylacetic acid	0.122297	0.137477	0.106229	0.107726	0.0875523	0.0988514	0	0.111591	0.120994	0.110609	0.123462	0	0	0	0	0	0	0	0	0	0	0	0	0	0.0987131	0.0662995	0.096291	0	0	0
3,4-Dihydroxyphenylglycol	1.41394	1.05843	0.793435	0.688865	0.623332	0.615959	1.72606	1.17971	0.876425	0.911032	0.936233	0.864221	3.69031	2.23191	1.96303	1.77939	1.70899	1.35307	5.25907	2.84704	2.17327	2.66001	2.49797	1.88579	1.32651	0.682675	0.589363	3.58511	1.47405	1.95362
3,4-Dihydroxypyridine	0.0575096	0.0603608	0	0.0456377	0	0.0514509	0.0619205	0	0.0414965	0.0603026	0.056222	0.0485281	0.146965	0.0783839	0	0.0539608	0	0.0406244	0.202143	0.125094	0	0	0.162323	0	0.1372	0.125876	0.20057	0.261156	0	0.0988378
3,5-Dihydroxyphenylglycine	0.0182157	0.046852	0.0775243	0.0769924	0.0844993	0.0698788	0.0368256	0.0936985	0.0912668	0.0818519	0.0993601	0.073819	0	0.100188	0.0586267	0.130803	0.128645	0.100045	0	0.064707	0.226517	0.307214	0.412293	0.130023	0.16685	0.242416	0.225815	0.0306876	1.14304	1.05083
3,6-Anhydro-D-galactose	60.781	64.1944	69.2111	53.3369	70.2938	73.7169	37.4792	30.7827	46.6761	44.9963	44.1145	39.2528	1.75766	1.35147	4.76612	1.94957	9.28062	6.10699	9.00866	7.10421	13.2467	17.2073	9.96946	8.83628	69.7425	63.0276	63.5824	6.22667	7.32052	10.1588
3-Aminoisobutyric acid	18.0311	12.2297	9.81254	15.5158	9.48234	4.83654	5.63086	3.95403	4.91436	5.52666	7.14099	9.05706	50.2282	31.614	29.748	26.7017	17.1719	21.8542	6.92997	4.43754	5.75146	10.9086	5.45966	3.57229	8.27145	8.24238	13.2791	26.4966	16.2725	16.5285
3-Cyanoalanine	0	0	0	0	0	0	0	0	0	0	0	0	2.11729	1.69964	2.84735	2.80185	5.29587	3.09352	1.21278	2.98294	19.1519	10.1643	3.16102	4.17723	0	0	0	2.24863	4.39509	5.93636
3-hydroxy-3-methylglutaric acid	1.04657	0.963644	2.34361	3.43938	2.12524	2.40732	0.0593525	0.14215	0.244016	0.182458	0.375908	0.507471	3.38336	14.8793	7.8056	8.12611	5.93834	13.9888	0	0	0	0.937463	0	0.371905	0.25096	0.439348	0.397506	2.11991	6.42049	5.89157
3-hydroxybenzoic acid	0.288958	0.280264	0.255289	0.239081	0.228836	0.246965	0.389624	0.349811	0.207933	0.256494	0.210228	0.23134	0.0952039	0.0489424	0.0808173	0.0551309	0.0506942	0.0313908	0.287687	0.159842	0.146634	0.1344	0.123425	0.024759	0.257755	0.177926	0.156323	0.161922	0.0751019	0.0944267
3-hydroxybutyric acid	0	0	0	0	0.0425058	0.0208882	0.313402	0.0160386	0.0371283	0	0	0.0388983	0.344728	0.213732	0.573019	0.396055	0	0	0.29021	0.256834	0.777033	2.14608	1.91081	2.26104	9.08385	9.03396	9.14531	0.775805	0.741186	0.915797
3-Hydroxyflavone	4.02296	3.42502	2.87501	3.16551	2.84745	3.48319	2.98613	4.15936	2.53251	2.62375	2.94609	3.25039	2.63409	2.8186	3.35165	3.95367	4.37436	3.90317	7.42467	7.31538	7.22862	8.63078	11.8946	9.1779	2.69038	2.95811	2.86514	4.75744	6.61079	9.34077
3-hydroxy-L-proline	10.2932	14.3643	14.9059	14.5044	16.4305	14.9407	13.7544	17.442	16.4037	15.9967	17.5812	18.4207	23.4562	33.2056	32.4078	37.1322	41.4193	33.3295	56.6214	52.3151	44.8054	53.3218	57.3003	57.9765	11.0982	11.603	11.1946	29.2165	38.0755	44.2108
3-Hydroxynorvaline	2.09677	2.32255	1.29294	2.11531	1.72118	1.86909	2.13379	1.5283	1.43272	1.11003	2.89509	2.92064	0	0	0	0	0	0	0	0	0	0	0	0	1.85123	1.45191	1.44012	0	0	0
3-Hydroxypropionic acid	0.192974	0.236197	0.208537	0.200033	0.229134	0.240007	0.20976	0.210126	0.191593	0.184252	0.213779	0.195467	0.098344	0.0586561	0.110082	0.0753632	0	0.0864374	0.216894	0.104629	0.21514	0.187055	0.238835	0.13622	0.235301	0.226226	0.24405	0.137925	0.112003	0.139942
3-Indoleacetonitrile	17.9514	13.3857	10.627	10.5303	18.2015	22.1615	15.026	16.8139	19.3145	32.9185	21.7344	16.7314	5.99261	3.94089	7.03854	9.18579	3.84237	6.54322	0.697063	0.868915	22.0292	11.7077	2.21738	2.47753	7.89359	8.06235	6.4281	6.15171	5.86202	6.79095
3-Isochromanone	0.323486	0.346045	0.443087	0.435399	0.629158	0.650596	0.124392	0.212048	0.297601	0.291483	0.371689	0.366591	0.219926	0.208632	0.241786	0.271821	0.370642	0.331639	0	0	0.329962	0.358934	0.117135	0.242638	0.11762	0.204815	0.194048	0.253774	0.247274	0.246717
3-Methylamino-1,2-propanediol	0.774066	0.543052	0.581101	1.12768	0.655919	0.893573	3.77276	4.6734	3.29782	3.02126	3.11087	2.89942	0	0	0	0	0	0	0	0	0	0	0	0	0.663836	0.622402	0.547236	0	0	0
3-phenylcatechol	4.12976	3.96941	3.20906	2.96677	2.2363	3.18072	0.0406057	0.0893152	0.145851	0.07245	0.256643	0	5.30259	2.94667	3.89532	3.0729	2.58392	2.77156	0.277359	0.35123	0.633747	0.763763	0.240257	0.305451	0.722605	1.22707	0.630789	4.83236	3.72361	2.28907
4,2',4'-trihydroxychalcone	0	0	0	0.0219731	0.0292386	0	0.0260677	0.0192794	0.0293287	0.044767	0.0390627	0.0460746	0	0	0	0	0	0	0	0	0	0	0	0	0	0.0476454	0	0.0360202	0	0
4-aminobutyric acid	11.0885	5.36329	6.40688	5.26421	8.12157	12.1447	4.28893	2.2933	3.85508	4.35363	2.43599	2.9131	64.5078	58.4319	65.1137	76.5534	61.8282	269.472	47.0684	43.7147	17.9436	59.5364	36.1375	35.9353	8.2207	7.87348	7.70653	82.9922	75.9238	92.5259
4-aminophenol	0	0	0	0	0	0	0	0	0	0	0	0	0	0	0	0	0	0	0	0	0	0	0	0	0.156338	0.332029	0.13708	0	0	0
4-Androsten-11beta-ol-3,17-dione	0	0	0	0	0	0	0	0	0	0	0	0	0	0	0	0	0	0	0	0	0	0	0	0	0.870974	0.769785	0.712477	0	0	0
4-Cholesten-3-one	0.258485	0.317642	0.205045	0.347852	0.221141	0.22246	0.605117	0.414229	0.31142	0.272636	0.297014	0.322172	0	0	0	0	0	0	0	0	0	0	0	0	0	0	0	0	0	0
4-hydroxy-3-methoxycinnamaldehyde	0	0	0	0	0	0	0	0.0565645	0	0	0	0	0.109085	0	0	0	0.126879	0.0248703	0	0.16058	0.150396	0	0.223495	0.15008	0	0	0	0.151116	0.140715	0.175259
4-Hydroxybenzoic acid	1.15062	1.19938	1.04804	0.935074	0.98494	1.05464	1.29948	1.01266	0.878697	0.957837	0.947773	0.929523	1.85406	0.936432	0.947324	0.835062	1.00033	0.701394	3.0909	1.65837	1.72574	1.84786	2.13846	1.48183	1.38367	1.00789	1.12534	2.07818	0.948404	1.37373
4-Hydroxybenzyl cyanide	1.32193	0	2.16995	1.11439	0.0487766	0	1.33594	0	0	0.036563	0	0	0.109135	0	0.304043	0.203142	0	0.334985	0	0.104336	0	0	0.18422	0	0.32212	0.126332	0	0	0.358512	0
4-hydroxybutyrate	0.205896	0.146157	0.185133	0.141918	0.170424	0.182847	0.236543	0.137483	0.229102	0.129016	0.24892	0.29316	0.330547	0.0433635	0.181515	0.143508	1.18196	0.349475	0.125036	0.286305	3.77063	1.71592	0.543439	0.519826	0.24704	0.261855	0.379898	0.761589	0.670796	0.782338
4-hydroxycinnamic acid	9.4438	0	5.10909	4.78846	4.70957	4.76414	15.5385	12.634	11.5711	12.294	10.9551	9.74167	5.15064	2.48599	1.97843	1.65739	1.69099	1.3172	6.49135	2.78735	2.01912	2.36951	2.14137	1.54493	7.50385	6.22779	5.98536	5.06386	1.38362	1.521
4-Hydroxycyclohexanecarboxylic acid	0.600838	0.390636	0.272758	0.206827	0.174633	0.16233	0.429072	0.294163	0.215774	0.178614	0.187089	0.172918	0.805982	0.544595	0.429485	0.334354	0.399638	0.262576	1.54635	1.2287	0.655465	0.825628	1.02612	0.850971	0.882689	0.167345	0.19384	0.881344	0.379129	0.617562
4-Hydroxymandelic acid	0.468154	0.903658	0	0.451644	0.323928	0	0.495538	0.49689	0.459466	0	0.889224	0.044594	0	0	0	0	0	0	0	0	0	0	0	0	0	0	1.94219	0	0	0
4-Hydroxymethyl-3-methoxyphenoxyacetic acid	0.238276	0.726002	0.28805	0.362746	0.200549	0.366785	0.99855	0.140896	0.96365	1.05631	1.24009	1.17829	1.8557	0.906898	1.96138	1.24347	1.33091	0.473854	4.69429	3.83297	2.08101	3.08771	4.49846	2.6382	0.314786	0.730177	0.788745	0	0.101135	0.132305
4-Hydroxyphenylethanol	0	0	0	0	0	0	0	0	0	0	0	0	0	0	0	0	0	0	0	0	0	0	0	0	0.77271	0.715336	0.733666	0	0	0
4-HYDROXYPYRIDINE	1.10839	0.95116	1.16329	2.16307	1.05582	1.52808	1.25592	1.52738	1.72005	1.64214	1.93887	2.12051	0.718686	0.450845	0.456438	0.594678	0.665192	0.593047	0.916205	0.829431	0.901125	0.845202	0.846029	1.06751	1.58432	1.76529	1.68302	0.648402	0.613401	1.13578
4-Methyl-5-thiazolethanol	0.236673	0.20193	0.230007	0.217536	0.367348	0.387336	0.206512	0.174724	0.27242	0.242288	0.275954	0.326422	0	0	0.00420467	0	0	0.0161211	0.101381	0.0749127	0	0	0.132929	0.0810075	0.279529	0.272964	0.264912	0	0.0178505	0
4-methylumbelliferone	0.334344	0.297198	0	0	0	0	0.229356	0	0.257567	0.24116	0.266512	0.281639	1.56991	0	0.521242	0.523897	0.597599	0	0.824053	0.610175	0.503331	0.63789	0.670905	0.493336	0.198518	0.204228	0.18699	0.788947	0.679356	0.614002
4-nitrocatechol	0.132994	0.126964	0.0797068	0.0806394	0.0867781	0.0978934	0.0930551	0.0814055	0.0811546	0.0813554	0.0831672	0.0482084	0	0	0.0463513	0.0484601	0.0570973	0.0437521	0	0	0.0752479	0.0779929	0.0655511	0.0550468	1.03012	1.08747	1.2793	0	0.051509	0.0651382
4-oxo-1H-quinoline-2-carboxylic acid	0	0.120805	0	0	0.308628	0.364907	0	0	0	0	0.279749	0.251986	0	0	0	0	0	0	0	0	0	0	0	0	0	0.324623	0.272951	0	0	0
4-Pyridoxic acid	0.61742	0.800159	0.630172	0.585048	0.611631	0.621746	0.846558	0	0.680044	0.715349	0.722815	0.699949	0	0	0	0	0	0	0	0	0	0	0	0	0.868421	0.818959	0.863379	0	0	0
4-Vinylphenol	0.0870446	0.0640263	0.0601995	0	0	0	0.111208	0.0900645	0	0.0628041	0.0685351	0.080602	0.171924	0.0784654	0.0951689	0	0	0.0705565	0	0	0	0	0	0	0.0785183	0.0616936	0.0659925	0.223967	0.0928438	0
5,6-dihydrouracil	1.45364	0.46189	0.715536	0.61514	1.13008	1.12981	0.25992	0	0.242651	0.293635	81.73	0.477886	287.901	243.794	432.775	331.506	482.546	328.167	464.131	432.311	366.065	566.167	493.975	410.865	74.9572	75.4653	77.5374	375.564	376.6	458.322
5,6-Dimethylbenzimidazole	0	0	0.0247717	0	0	0	0	0	0	0	0	0	0	0	0	0	0	0	0	0	0	0	0	0	0.0962654	0.101413	0	0	0	0
5-Aminoimidazole-4-carboxamide	0.312	0.367497	0.372047	0.366405	0.385296	0.393386	0.412346	0.491167	0.393662	0.433311	0.467222	0.444207	1.56448	2.31174	2.32397	3.02906	3.16987	2.47577	0	1.7876	1.05365	2.599	2.7986	0.955291	0.375207	0	0.35966	0.986275	2.58037	2.6003
5-Aminovaleric acid	70.4185	84.4794	77.704	77.7451	79.8016	87.6951	96.1954	113.488	97.7362	101.67	107.693	113.208	195.789	167.493	178.561	188.848	208.223	171.267	409.105	306.98	259.619	311.811	381.068	280.76	90.2105	88.7578	87.7293	228.578	207.451	252.529
5-aminovaleric acid lactam	0.344947	0.346322	0.273588	0.294449	0.272399	0.327358	0.300652	0.289333	0.269146	0.279187	0.289323	0.313495	0	0.602219	0.675178	0.727179	0.734614	0.598544	0.874994	0.804272	0.810854	1.15305	1.17659	0.870257	0.426948	0.327725	0.380691	0.492676	0.809665	0.976936
5-Dihydrocortisol	0	0	0	0	0	0	0	0.034023	0.0527392	0	0.0443557	0.0417312	0.0590867	0.0114983	0.0157781	0	9.82876e-06	0.00580888	0.467275	0.237412	0.0868366	0.226632	0.230244	0.222521	0	0.0884547	0	0.0911905	0.0543163	0.0936448
5-Dihydrocortisone	23.9433	27.7318	25.7323	23.5444	22.4562	27.4168	20.1154	22.9878	18.5143	23.7698	20.1839	23.3724	5.4545	3.45882	6.75288	6.66427	8.54414	6.48442	2.03051	1.04426	4.4189	3.82475	1.07688	0.845388	14.9117	11.684	9.92531	7.48419	5.2425	4.76619
5-Hydroxyindole-2-carboxylic acid	0.92239	0.532452	0.299097	0.225162	0.254031	0.226296	3.13983	3.13571	2.36508	0.176991	0.163411	0.153417	1.35461	0.65851	0.468466	0.404869	0.405075	0.297442	2.4986	1.18936	6.23997	0.864981	0.870835	0.649344	1.30825	0.147032	0.224104	1.18584	0.340894	0.587552
5-hydroxytryptophan	0.767661	1.09805	0.929737	0.846796	0.767838	0.968895	1.06058	1.14592	1.00104	1.21328	1.1166	1.10533	0.376913	0.349542	0.530348	0.438052	0.523741	0.467007	1.01723	0.965186	0.54332	0.612188	1.50825	1.3987	2.07406	1.82878	1.65235	0.887631	0.744845	0.78776
5-Methoxyindole-3-acetic acid	0	1.07056	0	0.935875	1.00396	1.15021	0.919192	1.01734	0.982867	1.25178	1.23365	1.22204	0.10298	0.106633	0.116216	0.114851	0.132163	0.102808	0	0.584714	0	0	0	0.178425	0.455963	0	0	0	0.543688	0
5-Methoxytryptamine	8.7781	10.8709	10.2073	10.1524	10.8546	10.9432	12.0615	14.2447	12.1748	13.2716	13.497	15.6385	27.9116	24.0355	26.9311	27.9263	30.4113	25.0463	59.8453	46.3696	39.1703	47.4284	61.2237	36.6552	14.4632	15.7583	16.7976	40.0131	37.2248	45.8003
5-Methylresorcinol	0	0	0	0	0	0	0	0.04367	0	0	0	0	0.179004	0.083591	0.0810668	0	0	0.061954	0.298642	0	0	0	0	0	0	0	0	0.135906	0.0559964	0.0748077
5'-methylthioadenosine	1.43805	0.776562	0.780276	0.647911	0.828978	1.02113	1.29739	0	0.823925	1.44798	1.12202	1.14196	0	0	0	0	0	0	0	0	0	0	0	0	0.639814	0.465594	0.373946	0	0	0
6-deoxy-D-glucose	0.734156	0.801965	0.72014	0.826179	0.845957	0.948918	1.03842	0.992957	0.801367	0.733933	0.776105	0.830957	0.720985	0.588736	0.704964	0.693938	0.952587	0.726178	1.08739	0.842254	0.991258	1.12323	1.09685	1.0454	0.634081	0.571212	0.580723	0.89263	0.830336	0.951437
6-Hydroxynicotinic acid	0.166922	0.0839509	0.0565185	0	0	0	0	0.069781	0	0	0	0	0.180439	0.111475	0	0	0.0657733	0	0.231285	0.105476	0	0	0	0	0.182273	0	0	0	0.0632936	0.081582
6-Methylmercaptopurine	0	0	0.0130444	0	0	0	0	0	0.0183269	0	0	0	0	0	0	0	0	0	0.116741	0	0.170359	0.231854	0.280774	0.236716	0.024175	0.0353834	0.0334421	0.037784	0.0828665	0.238925
6-phosphogluconic acid	7.23834	7.3309	6.26818	6.15877	8.45689	9.24308	8.03569	7.87015	10.1266	10.3063	11.8447	6.13562	0.947074	0.830789	0.855146	0.699546	1.57925	1.16458	1.59476	1.77544	1.1587	2.5713	2.40546	2.34547	6.92466	5.28021	4.89	1.60286	1.53187	1.93866
7-alpha-Hydroxycholesterol	0.222611	0.300284	0.265741	0.24916	0.308999	0.363644	0.390599	0.490376	0.574571	0.825662	0.528551	0.590035	0	0	0	0	0	0	0	0	0	0	0	0	0.261031	0.237069	0.239254	0	0	0
8-Aminocaprylic acid	0.206253	0.236627	0.222047	0.221644	0.238017	0.262336	0.26094	0.299867	0.241101	0.268916	0.282178	0.29829	0.416821	0.359497	0.384388	0.426458	0.45401	0.368143	0.871674	0.633909	0.535649	0.661904	0.807596	0.586157	0.251818	0.252288	0.220785	0.513991	0.447021	0.566838
Abietic Acid	0	0.0292395	0.0156416	0	0.0239392	0.0161471	0	0.0375134	0	0	0	0	0.149381	0	0.100126	0.0413522	0.0246432	0	0.508769	0.0893451	0.381829	0.152053	0.0866279	0	0	0	0	0.11828	0.104755	0.115088
Acetol	0.648141	0.697684	0.776421	0.819455	0.563637	0.655733	0	0.0968876	0.15134	0.142021	0.178535	0.223284	1.03301	1.09262	0.985956	0.924052	0.739046	1.06362	0	0	0	0.186959	0.103357	0	0.310347	0.376125	0.307696	0.771771	0.914198	0
Acetylsalicylic Acid	0.0735237	0.086222	0	0	0.0846178	0.0843621	0.0927741	0.110261	0.0933758	0.0787776	0.107145	0.105275	0.182204	0.158293	0	0.180244	0.196491	0.173981	0.3817	0.296413	0.264636	0.280863	0.35325	0.231409	0	0	0	0.217114	0.182318	0
Aconitic Acid	3.55924	3.53583	3.49283	3.47489	3.26058	3.2979	2.90264	4.08625	3.40958	3.27598	3.58776	3.21508	0.139017	0.0846525	0.430389	0.388837	0.858052	0.173849	0.36599	0.342065	1.10852	0.769291	0.49366	0.321809	3.81188	3.46624	3.46606	0.624278	0.495227	0.506123
adenine	21.367	0	0	0	27.4248	35.2199	6.18429	0	4.55964	0	6.67929	0	5.35948	4.47756	4.25955	4.16342	3.69871	2.99903	4.29045	3.21194	8.70751	15.9629	5.59034	4.82138	8.83542	8.5183	7.31617	6.73347	4.91622	5.57966
Adenosine 5-monophosphate	0.579346	0.927144	0.953947	0.914228	1.26503	1.37169	0.349071	0.620313	0.856882	0.824776	1.22292	1.51015	0	0	0	0	0	0	0	0	0	0	0	0	0	0.564972	0	0	0	0
Adipamide	0.170456	0.151257	0.143571	0.122735	0.135325	0.125414	0.154246	0.159123	0.14681	0.154988	0.142897	0.158371	0.225314	0.208527	0.239875	0.220797	0.257147	0.195842	0.370125	0.325458	0.360782	0.514125	0.427248	0.336836	0.204158	0.128253	0.141638	0.315964	0.240356	0.309931
adipic acid	80.6023	54.1924	10.2889	1.61756	0	5.67044	0	0	0	0	0	0	1403.94	218.808	482.085	344.175	194.918	71.1365	0	36.5431	3.91773	70.8018	0.950813	1.39086	0	0	0	858.714	276.483	218.965
adrenaline	27.0355	38.5038	26.6322	21.6035	21.9224	18.8838	40.8586	31.3021	33.3595	30.219	31.4718	32.0896	0	0	0.126996	0.0585924	0.186256	0.0296419	0.170953	0	3.45961	4.88455	4.58828	3.7752	25.191	22.1214	18.659	1.10974	0.985525	1.36624
alanine	87.6961	72.536	74.793	63.9602	85.8329	95.5182	25.0177	20.6867	38.2167	32.4469	40.7469	51.6619	79.4012	34.0032	42.7055	38.0299	50.5278	353.246	32.627	29.8031	42.402	53.8587	50.2662	52.5424	34.4551	27.6655	28.1865	84.3427	78.187	89.6039
Alizarin	3.61647	3.96909	3.21808	2.63664	2.8251	2.86436	4.57944	6.95857	7.7001	9.70222	9.94203	9.69804	0	0	0	0	0	0	0	0	0	0	0	0	2.50439	5.68983	2.03147	0	0	0
Allantoic acid	0.548246	0.689426	0.534338	0.41439	0.163388	0.561462	0.452002	0.102123	0.366831	0.0797272	0.0542194	0.386919	0	0	0	0	0	0	0	0	0.335318	0	0	0	0	0.549564	0.52729	0	0	0
Allo-inositol	0.229606	0.30196	0.289405	0.274309	0.290191	0.291575	0.32455	0.403108	0.338988	0.359539	0	0	0.399416	0.318883	0.326763	0	0.42404	0	0	0	0.413922	0.568649	0	0.496863	0.360493	0.365186	0.30773	0	0.582811	0.644115
allose	21.9511	48.3011	29.3613	22.9477	33.9285	28.2837	19.7117	13.3701	17.562	16.3926	14.7387	13.7093	1.21995	0	0	0	0	0	0	0	0	0	0	0	32.6544	30.1012	29.2327	0	0	0
alpha-Aminoadipic acid	0	0	0	0	0	0	0	0	0	0	0	0	0.749351	0.886022	0.971931	0.904192	1.4473	1.24039	0	0.738413	2.31907	2.46441	0.884507	0.894725	0	0	0	0.684108	1.29677	1.45174
alpha-D-glucosamine 1-phosphate	1.02096	1.15088	1.59671	1.76991	2.0271	2.01891	0.766601	0.977915	1.27627	1.68199	1.35997	1.28883	0.172454	0.0120731	1.28954	1.33468	1.65003	1.68502	0.263786	0.34398	0.403946	0.297	0.38332	0.362254	0.702222	0.80577	0.807931	0.151961	1.05375	1.06766
alpha-Ecdysone	0.0632695	0.0687181	0	0.0664458	0.0759595	0.0830451	0.0734842	0.0837319	0.0764424	0	0.144896	0.142226	0.158226	0.121613	0.13388	0	0.148888	0.120781	0.280606	0.239519	0.164736	0.304877	0.350646	0.260374	0	0	0	0.277644	0.213729	0.295675
alpha-ketoglutaric acid	11.4663	12.567	11.5464	11.1345	11.3337	12.9136	10.9793	12.0066	11.7876	11.2534	9.52053	10.7085	1.25943	1.35042	1.31156	1.25502	2.27145	1.48872	3.23407	2.22769	1.34842	2.04249	1.74034	1.70507	7.9203	8.33969	7.12038	2.00588	2.07816	2.04243
Aminomalonic acid	0.940078	1.00534	1.0755	1.31549	1.18897	1.33689	0.703702	0.935116	1.08745	1.14406	0.89038	1.23378	2.30073	1.84099	3.1017	2.04582	2.19616	1.92863	4.38481	2.84347	3.06251	3.92889	3.60306	2.30709	1.04171	1.17953	1.29199	2.82807	2.70595	3.348
Aminooxyacetic acid	15.9202	16.8643	16.2764	19.5456	23.4339	25.4319	14.9926	18.9054	22.6628	27.4514	23.7422	33.2506	13.1872	15.3098	23.7564	17.6434	17.0675	17.5953	31.5361	21.8047	57.638	28.4112	19.3238	25.3527	14.8976	17.3603	19.2068	20.5467	23.5907	29.9749
Analyte	0	0	0.151995	0.129506	0	0.153981	0	0.218544	0	0	0.252108	0.226618	0.226703	0.186976	0	0	0.224534	0	0.498904	0.291908	0	0.360166	0	0	0	0.18256	0.167802	0	0	0
Androstanediol	2.0788	3.44635	2.3897	3.03142	2.39613	2.74842	1.50481	2.98402	0.175329	4.11594	0	0	1.91001	1.52467	0	1.35219	3.06342	2.0458	1.76122	2.30253	2.21281	4.50372	1.87943	1.82195	1.25009	1.93744	1.38758	2.10655	2.86859	0
androsterone	0.265606	0.105513	0	0.0901438	0	0	0	0.114534	0	0.207303	0.0885105	0.162385	1.38457	0.283575	0.734621	0	0.548332	0.238494	0.828858	0.428237	0.375691	0.652898	0	0.646497	0.0968561	0.248785	0.647435	0.273954	0.478745	1.16496
arachidonic acid	0	0	0	0	0	0	0	0	0	0	0	0	0	0	0	0	0	0	0	0	0	0	0	0	0.619847	0.437048	0.699283	0	0	0
arbutin	3.15636	2.98111	2.15098	2.50361	2.51737	2.24902	2.49356	3.53918	2.04447	2.26101	2.66055	2.70267	0.165516	0.139504	0.19576	0.248641	0.374182	0.201611	0.444741	1.29372	2.06682	4.15541	0.824994	0.682012	6.40612	4.76373	4.34179	0.821301	0.609442	0.665906
ascorbate	9.66126	16.0145	16.7264	14.3899	14.7802	13.8292	5.12722	5.96892	6.29167	7.10589	4.21205	4.68916	0	0	0	0	0	0	0	0	0	0	0	0	3.50687	4.5633	3.79591	0	0	0
asparagine	0.27723	0.349732	0.318649	0.311347	0.334341	0.378663	0.852207	0.896045	1.2585	1.20753	1.15756	1.28781	3.33814	3.19907	3.16578	3.00467	3.08322	3.00958	1.73637	1.53089	2.5568	3.36381	2.43251	2.24807	2.58137	2.50318	2.62492	2.51405	2.66625	3.17868
aspartic acid	269.446	207.829	293.818	265.784	301.904	349.382	134.979	124.518	132.842	159.287	189.515	206.681	158.249	175.635	150.833	151.252	195.914	268.231	105.022	106.804	293.949	206.282	152.63	160.868	187.15	189.53	170.119	155.457	179.901	205.875
azelaic acid	0	0	0	0	0	0	0	0	0	0	0	0	0.430244	0.261803	0.448568	0.457553	0.599204	0.391037	0.271325	0.317681	0.321711	0.447889	0.270253	0.217853	0	0	0	0.406285	0.385203	0.480681
benzoic acid	0.653092	0.6237	0.561717	0.519572	0.536656	0.496587	0.707606	0.750713	0.604706	0.677984	0.751186	0.731804	0.999822	0.698834	0.931574	0.78512	0.819631	0.627721	2.25878	1.68909	3.77115	3.37739	6.0094	4.85442	0.793973	0.62256	0.643052	2.17536	1.45441	0
Benzoin	0.344294	0.737807	0.328602	0.546538	0.238322	0.237696	0.858769	0.434868	0.713075	0.332153	0.336306	0.29376	0	0	0	0	0	0	0	0	0.424631	0	0	0	1.71863	1.41533	0.236138	0	0	0
Benzoylformic acid	0.654464	0.213382	0.496093	0.440856	0.332374	0.816574	0.800688	1.15214	1.29335	1.20254	1.33671	1.49661	0	0	0	0	0	0	0	0	0.000238372	2.42075e-05	0.000297977	7.95317e-05	0.782918	0.724602	0.564462	0	0	0.00014109
benzyl alcohol	0.694131	0.833578	0.670458	0.660269	0.664644	0.654944	0.537771	0.382681	0.325747	0.353227	0.330738	0.406964	0.325224	0.193946	0.388759	0.273063	0.336672	0.19577	0.789718	0.515828	2.14582	1.30415	1.24447	1.10674	1.03814	1.04346	1.12138	0.617485	0.53866	0.724701
beta-Alanine	2.82972	3.39715	3.50958	3.52699	3.68023	4.11705	3.3722	4.08155	3.84827	2.79399	4.35342	4.37302	2.52002	1.30632	1.80833	1.76294	3.08644	7.49481	3.8256	3.3461	4.97961	4.22187	3.4402	3.1196	3.13524	3.55296	3.13331	3.71417	3.67918	4.24848
beta-Glycerophosphoric acid	0.289693	0.366262	0.249172	0.241787	0.316258	0.426957	0.499876	0.544448	0.74983	0.788847	0.811574	0.855221	0	0	0	0	0	0	0	0	0	0	0	0	0.21004	0.222915	0.174182	0	0	0
beta-hydroxypyruvate	3.57662	1.93396	1.60515	1.58559	2.6162	4.18565	3.77745	1.98658	2.34176	7.51248	8.16408	8.56027	0.126945	0.0669921	0.077495	0.0578776	0.233939	0.202079	0	0	0.0880102	0.0398167	0.269563	0.259109	3.38015	3.24826	3.25738	0.21276	0.0929627	0.173353
beta-Mannosylglycerate	250.424	229.485	237.484	305.295	305.152	262.3	186.325	162.115	123.76	135.523	133.691	128.737	52.2948	37.513	48.1257	53.5474	84.6219	62.0958	103.686	85.3195	75.7713	91.7675	97.0348	82.433	288.563	166.562	252.453	71.7329	23.1304	66.7434
Biphenyl	0	0	0	0	0	0	0	0	0	0	0	0	0	0.066834	0.03189	0.0938061	0.092988	0.0759463	0.116159	0.111308	0.066348	0.106536	0.128109	0.124726	0	0	0	0	0.0421293	0.11142
Bis(2-hydroxypropyl)amine	1.8229	1.70246	2.15836	2.20552	2.7438	3.59279	0.809168	0.544013	0.962356	0.975014	1.10765	1.27265	0.246457	0.129462	0.0709318	0.0788585	0	0.564409	0	0	0.226855	0	0	0	0.739721	0.724874	0.390263	0.132484	0.118702	0.151871
Biuret	0.082578	0	0.0811483	0	0.0535788	0.112915	0.123313	0.16099	0.186941	0.187107	0	0.215618	0	0	0	0	0	0	0	0	0	0	0	0	0.149988	0.152314	0.140286	0	0	0
butyraldehyde	0	0.219918	0.13427	0.073236	0.184819	0.132796	0	0	0	0	0	0	0	0	0	0	0	0	0	0	0	0	0	0	0	0.231234	0.229817	0	0	0
caffeic acid	11.4184	9.11146	7.35066	6.79599	8.65244	9.1983	9.96907	10.9767	12.3425	11.2499	16.2608	15.0549	0	0	0	0	0	0	0	0	0	0	0	0	6.19262	5.07723	4.87079	0	0	0
canavanine degr prod	0.0191559	0.0216155	0.0232405	0.0244456	0.0254372	0	0.0254863	0.029026	0.025327	0.0288587	0.0320985	0.0289888	0	0	0	0	0	0.043214	0	0	0	0	0	0	0.0250304	0.0227701	0.021573	0.0636018	0.0717099	0
carbamoyl-aspartic acid	0.341871	0.435736	0.393811	0.36023	0.390895	0.401953	0.459318	0.582216	0.905287	0.929001	0.829168	0.810839	0	0	0	0	0	0	0	0	0	0	0	0	0.582667	0.56975	0.52255	0	0	0
Carbazole	0.140424	0.172671	0.135129	0	0	0	0.192159	0.215762	0.509931	0.628655	0.564999	0.542612	0	0	0	0	0	0	0	0	0	0	0	0	0.122654	0.0911405	0.0985517	0	0	0
Carnitine	2.1794	2.59586	2.41021	2.28032	2.45167	2.52533	2.81295	3.45164	2.81638	3.15133	3.16433	2.72793	5.27505	4.16276	4.69685	4.73975	5.32606	4.47499	10.0274	7.88255	6.86109	8.02822	9.84081	6.74859	2.20386	2.2176	2.50976	6.48147	5.55374	6.68664
catechol	0	0.2305	0.173818	0.142958	0.169451	0.150485	0	0.393708	0.445229	0.391522	0.538258	0.594787	0	0	0	0	0	0	0	0	0	0	0	0	0	0.228465	0.24591	0	0	0
Cellobiotol	14.1218	19.5341	15.547	13.0968	0	0	0	0	0	2.23604	3.63327	3.61037	3.00481	1.52499	2.07057	1.98557	1.39178	0.751577	3.46652	1.44272	0	0.694858	0.859962	0.615269	6.5842	5.53905	5.28976	1.65793	1.46653	1.72118
Chlorogenic Acid	171.915	138.468	148.631	148.392	95.9189	40.5232	100.544	202.502	116.507	116.368	133.072	152.603	0.101898	0.0554766	0	0	0	0	0	0	0	0	0	0	78.72	49.7685	43.853	0.0990001	0	0
cis-1,2-Dihydronaphthalene-1,2-diol	0.437552	0.654091	0.521949	0.459893	0.441174	0.53185	0.719794	0.794724	0.637094	0.678428	0.514393	0.39215	0.880783	0	0	0.466205	0.392512	0	1.15943	0.776295	1.05261	0	0.862614	0.476075	0.868142	0.725535	0.553699	1.30589	0.483405	0
cis-Phytol	0.114578	0.101097	0.119984	0.12813	0.120495	0.137872	0.154776	0.183114	0.218269	0.211093	0.21733	0.222968	0.0368653	0	0	0	0	0	0.106789	0	0	0	0	0	0.113205	0.125129	0.136693	0	0	0
Citraconic acid	0	1.32589	0	1.50976	1.1419	1.39634	0.49365	0	0	0.39188	0.308859	0.386598	0.110752	0.132391	0.0897687	0.115512	0.150695	0.120797	0.264947	0.255436	0	0.167638	0	0.227468	0.42887	0.459224	0.401094	0.143668	0	0.169801
Citraconic acid degr1	0.702305	0.58614	0	0	0	0	0.738367	0.635664	0.830936	0.789872	0.799983	0.764631	0	0	0	0	0	0	0	0	0	0	0	0	0.692173	0.716869	0.694733	0	0	0
Citramalic acid	2.82554	3.06579	2.82756	2.70788	2.49826	2.61715	2.46113	3.815	2.98183	3.08073	2.90469	2.87982	0.231472	0.157003	0.289773	0.228363	0.299716	0.243319	0	0	1.25701	0.746844	0.610558	0.480455	2.06605	2.01551	2.02019	0.454394	0.336938	0.421785
citric acid	296.791	64.3851	272.755	235.978	195.392	224.303	219.807	204.816	163.235	194.478	156.279	166.125	380.121	427.305	528.68	650.493	549.734	427.321	977.509	863.173	365.366	640.789	988.512	907.977	611.099	564.818	558.956	669.314	621.201	694.812
citrulline	0	0	0	0	0.572513	0.535139	0	0	0	0	0	0	1.79995	6.25208	12.0787	7.13346	17.9764	14.2466	0.781349	2.12756	3.50717	6.83982	2.78923	0	0	0	0	0	0	0
conduritol b epoxide	0.045182	0.0593461	0.0604153	0.0645666	0.066218	0.0611579	0	0.0550607	0.049388	0.0443684	0.0552233	0.0549624	0.107252	0.0808642	0.105344	0.122409	0.208367	0.159723	0	0.163277	0.160736	0.21414	0.258216	0.217623	0.0607338	0.0699949	0.0889059	0.146287	0.150055	0.22384
Cortexolone	0	0	0	0	0	0	0	0	0	0	0	0	0	0	0	0	0	0	0	0	0.138643	0	0	0	0.509629	0.486795	0.496416	0	0	0
Corticosterone	0	0	0	0	0	0	0	0	0	0	0	0	0	0	0	0	0	0	0	0	0	0	0	0	0.233504	0.365552	0.222755	0	0	0
creatine degr	2.65804	3.35161	3.43685	3.49284	4.00989	4.4718	3.3161	4.45355	4.63765	5.02707	5.52625	5.26335	5.28782	6.42608	6.9418	8.86176	11.363	9.22817	13.6409	14.4789	16.2221	18.7409	22.8703	18.5241	2.7922	4.20456	4.63866	7.47941	12.5517	16.2548
Cumic Acid	2.6185	3.12282	2.83285	2.67962	2.81733	3.11681	3.29555	3.97213	3.17533	3.43662	3.73349	3.64643	7.30076	6.87638	7.48202	7.94519	9.03405	7.36263	17.5953	14.4641	14.5421	16.1745	20.8809	13.4624	6.0116	6.29585	6.61395	15.1484	14.5943	18.3718
cyclohexylamine	2.71433	1.21184	1.81703	2.60851	1.57356	2.26285	0.450889	0.131421	0.153253	0.224987	0.285067	0.433619	8.02068	13.7228	7.39842	10.9827	5.86057	12.1079	0.184634	0.179426	0.623633	0.910777	0.181728	0.364225	0.323226	0.34652	0.310568	4.13198	3.95175	4.38346
Cysteinylglycine	0	0	0	0.0339179	0	0	0	0.065657	0	0	0	0.0448446	0	0.0163917	0.00717688	0.0219602	0.0380219	0.0201416	0.0379532	0.0582064	0.220729	0.120949	0.0747894	0.0404752	0	0.0393962	0	0	0.0521839	0.0780828
cytidine-5'-monophosphate	0	0	0	0	0	0	0	0	0	0	0	0	0.0899855	0.0582634	0.133706	0.139022	0.151102	0	0	0	0.614707	0.482973	0.300876	0.221779	1.26165	0.906903	0.759585	0.191987	0.155881	0.125919
cytidine-monophosphate	7.36415	3.03811	1.72705	1.15328	0.978774	0.945623	3.99316	1.86689	1.03803	0.923822	0.836116	0.813803	19.4688	6.45028	4.68184	4.43613	4.4952	3.8148	62.7927	21.0519	15.4302	16.8201	17.0483	13.7254	10.3733	0.673196	0.793022	11.1357	4.75702	14.6261
cytidine-monophosphate degr prod	0.557397	0.932518	0	0.560258	0.541359	0.600628	0.985715	0.917219	0.754891	0.654919	0.757301	0.716156	0.0945974	0.065524	0.105874	0.120217	0.108679	0.0734649	0	0	0.903666	0.703912	0.676615	0.472686	2.53486	1.7778	1.63003	0.351314	0.222394	0.236304
Cytosin	0	0	0	0	0.368707	0	0.996026	0.624092	0.431161	0.365103	0.398891	0.380974	0	0	0	0	0	0	2.38521	1.3679	0.959714	1.29535	0	0	0.661181	0.366038	0	0	0	0.858497
D-(glycerol 1-phosphate)	45.6964	56.2567	51.8678	51.578	64.9184	74.4726	41.9858	46.0806	65.6496	59.2015	75.6146	79.1468	4.52112	4.13138	4.72247	4.46803	7.07938	5.92821	7.86698	9.85481	9.2813	18.8062	14.7405	12.4516	29.9175	34.0186	25.142	8.23797	8.23471	11.8034
D-alanyl-D-alanine	4.00883	3.98936	5.52099	5.76077	6.09106	5.87427	1.19309	1.42245	3.08431	2.64662	3.48196	3.74251	3.70921	14.6807	15.0078	15.561	18.5173	15.4526	19.6044	23.1073	20.441	25.9039	28.1137	23.2582	1.27917	1.06434	0.532187	8.79659	19.2562	20.8034
D-Altrose	1.33371	2.9844	1.78865	0	2.52694	2.00429	1.26593	0.777185	1.11465	0.984057	0.902139	0.869949	0.133409	0	0	0	0	0	0	0	0.169961	0.272029	0	0	1.70159	1.54056	1.64905	0	0	0
D-Arabitol	3.619	5.23216	4.10407	4.11985	3.81443	3.32786	3.22421	3.44997	3.76124	3.46591	3.56119	4.09323	1.06737	0.824811	1.74576	1.47537	0.971508	0.61663	0.909882	0.815972	0.76064	0.904598	1.2778	1.13165	0.29672	3.87814	0	2.10099	2.03523	0
Dehydroabietic Acid	2.57419	3.20648	2.63547	2.72612	2.77912	3.00264	3.54872	4.33275	3.73023	3.9221	4.17157	4.18887	6.2367	5.31856	6.08978	6.11591	6.69708	5.27725	10.9046	9.70816	8.58357	10.3294	12.7596	9.13619	3.14397	3.2554	3.22159	7.84705	7.35676	8.77787
Dehydroascorbic Acid	8.99374	10.1357	10.4767	9.26416	14.5416	14.881	5.69846	5.76008	11.0223	8.39921	11.1311	10.6571	0.286913	0.234929	0.366496	0.284717	0.611779	0.376356	0.276479	0.201573	0.665976	0.549617	0.236321	0	6.85404	6.06702	5.89111	0.331424	0	0.237306
Dehydroshikimic acid	1.22211	1.33446	1.76031	1.22113	1.62462	1.87543	0.785534	0.967341	0.959695	0.795329	0.840534	0.80795	0	0	0	0	0	0	0	0	0	0	0	0	0.641248	0.585447	0.565221	0	0	0
D-erythronolactone	1.29502	1.92516	1.44436	1.44969	1.92716	2.0141	1.63469	0.954914	1.50977	1.31027	1.58617	1.42332	0.214161	0.104124	0.142974	0.115888	0.179988	0.128983	0.456445	0.248724	0.335676	0.585465	0.273083	0.249157	1.66848	1.56468	1.66404	0.254276	0.167302	0.209475
D-erythro-sphingosine	0.806091	3.17384	2.32161	3.35558	2.76087	1.43973	2.3672	2.60659	1.60782	1.80906	1.52723	2.17672	4.21736	0.752409	2.52752	3.58943	3.72242	1.90484	4.3304	4.86078	5.41618	4.83506	5.45421	6.26219	11.2905	13.1629	10.1296	3.00186	1.98522	2.87527
D-Fructose 1,6-bisphosphate	0.655845	0.960849	1.31528	1.11531	1.82943	2.10173	0.69057	0.87701	1.08256	0.899383	1.25594	1.13782	0.111802	0.0708944	0.112195	0	0.186293	0.229776	0	0.102938	0.0831097	0.21636	0.0917417	0.118099	0.417152	0.462303	0.409472	0.153425	0.126936	0.151057
D-Glucoheptose	1.8219	1.85435	1.5385	1.44532	1.48905	1.59749	2.57158	2.53681	2.15528	2.2762	2.23518	2.21525	0.906006	0.718734	1.12356	0.966747	1.56549	0.936607	2.30164	2.09906	2.84676	3.26407	3.06916	2.90078	1.86524	1.705	1.60259	2.32233	2.02042	2.25628
D-Glyceric acid	16.9504	20.5657	21.8426	19.663	24.9519	26.5602	11.6926	9.73952	9.74547	8.38128	7.9717	8.70746	1.67647	0.928474	1.1981	1.01351	2.07207	1.72768	5.34998	2.09932	10.4993	3.05136	1.73723	1.52926	18.7048	18.6176	19.069	2.74209	2.37705	2.86542
dibenzofuran	7.10659	8.76909	8.17677	8.10991	8.69116	8.77447	9.77283	11.3437	9.67158	10.2519	10.669	10.5872	18.9155	16.4233	17.8215	18.9725	20.8079	17.1798	39.8813	31.0363	26.5755	31.3897	39.9035	27.4763	8.81309	9.07995	9.19714	24.8331	22.1865	27.0207
Digalacturonic acid	15.4388	18.5506	14.5675	14.0101	14.4736	14.8178	19.3097	19.1472	16.0152	17.0359	17.1811	17.8928	9.35437	8.08382	11.6143	11.8052	12.1696	8.86671	23.7159	19.2706	19.6888	18.6895	25.2298	21.9546	35.3134	29.1953	28.6188	16.634	13.5216	16.6634
Digitoxose	0.460812	0.619988	0.54314	0.394487	0.53031	0.582228	0.514063	0.45758	0.447254	0.399786	0.454391	0.413034	0.0508248	0.0406358	0.101525	0.10667	0.207223	0.0729973	0.180336	0.262238	0.207817	0.277776	0.176289	0.19528	0	1.65526	1.56076	0.181127	0.120987	0.171996
Diglycerol	0	0	0.491131	0.34615	0.451441	0.444346	0.881886	0.717153	0.720862	0.746087	0.837168	0	0	0.682784	0.475183	0.394811	0	0.245599	1.79668	0	1.00552	0.599385	0.46958	0	1.03008	0.769028	0	3.51131	0.284363	0.388507
Dihydroxyacetone	1.36583	0.588849	1.17362	1.36203	0.915156	1.50782	1.74099	3.66895	4.05081	4.10917	4.37141	4.56312	0	0	0	0.0214037	0.0995026	0.0921941	0	0.114793	0	0	0.155549	0.143733	1.96084	1.86988	1.87604	0	0	0.105928
Dithioerythritol	12.4871	10.4925	9.56249	10.3605	10.6718	10.5435	16.7906	12.6348	11.2636	14.3369	13.8636	14.0131	47.346	42.3556	44.8965	55.4232	63.3512	51.1184	112.827	77.5734	80.3333	78.6473	119.946	58.4094	16.2825	17.6358	19.3585	56.8389	63.7551	77.8817
DL-Anabasine	1.13934	0.881379	1.03205	1.85784	0.879265	1.27563	1.43056	1.61152	1.77852	1.69223	2.00374	2.20394	0.480559	0.268741	0.226135	0.184532	0.443707	0.571858	0.380174	0.244755	0.437724	0.328249	0.406582	0.282041	1.98925	1.7264	1.78983	0.343823	0.32881	0.410724
DL-dihydrosphingosine	14.3315	12.5083	10.93	12.222	14.994	15.2492	12.824	12.3602	19.5122	18.0014	12.1651	12.802	0	0.530968	0	0.840706	0	0.89354	0	0	2.02216	0.691846	0.358216	0	7.54288	7.30449	7.01516	0.909776	0.644707	0.770888
D-Talose	56.762	66.1079	64.4382	63.442	74.1123	67.6694	26.6342	28.2488	23.9263	23.0709	21.7254	25.9999	58.3286	48.4815	70.6069	64.7272	94.8306	70.5166	81.3846	67.9946	23.3853	64.8235	61.9244	61.6591	99.3506	88.0838	87.9992	69.2864	61.4322	70.6868
Epicatechin	80.3345	79.356	22.8567	47.9447	17.3339	25.2462	283.732	665.673	579.094	554.043	647.391	313.359	4.1174	2.01212	12.2488	7.46939	11.6144	9.19283	11.1319	5.75253	15.205	20.2297	5.1682	10.2934	390.979	553.964	527.215	11.8564	8.15632	9.11342
Epiestradiol	0.100852	0.0693469	0.0509323	0.0456566	0.0376356	0.0349688	0.129554	0.0943291	0.0481256	0.0434116	0.0491135	0.0442738	0.611961	0.255555	0.197081	0	0.138602	0.124179	0.855018	0.292471	0.199138	0.213233	0.190381	0.131391	0.0881862	0.042726	0.0423667	0.52301	0.121018	0.149233
Epigallocatechin	4.81964	8.60819	3.73504	4.60225	1.8322	2.01598	49.1883	89.602	78.7926	68.8683	92.3505	6.07841	0.262736	0.0393053	0.0328741	0	0.0192618	0.0151278	0	0	0	0	0	0	0	0	0	0	0	0
epsilon-Caprolactam	1.00057	0.143662	0	0.124984	0	1.08838	0.973895	0	0	0	0	0.050402	0	0	0	0	0.281827	0	0	0	0.345188	0.401463	0	0.191479	0	1.10941	1.21809	0	0.253605	0.325778
Erythrose	4.78024	7.40601	5.94252	4.965	7.05939	6.70131	4.34396	0	5.11968	4.69038	4.61013	4.78028	0.155673	0.0717569	0.147078	0.106058	0.244076	0.228594	0.0931991	0.00668944	0.209705	0.333641	0.0671166	0.0211937	10.9487	9.55352	9.46825	0	0	0
Ethanolamine	125.077	112.464	132.039	126.335	156.655	174.811	110.304	123.646	164.035	158.468	203.166	192.812	165.622	141.985	163.255	164.789	222.121	174.344	196.451	185.677	125.967	277.62	161.354	149.432	114.417	116.005	107.072	184.535	167.361	205.966
farnesol	0.735184	0.898976	0.850283	0.770717	0.923781	0.924203	0.938141	1.0463	0.985639	0.986301	1.07721	1.10637	1.97308	1.7247	1.79368	1.76084	2.16706	1.71361	4.13507	3.07244	2.49765	3.26337	4.15263	2.86497	0.915308	0.883648	0.560158	2.49263	2.25734	2.75761
ferulic acid	0	0	0	0	0	0	0	0	0	0	0	0	0.125966	0	0.066395	0.0640587	0.0760183	0.0621956	0.155495	0.0957949	0.115467	0.12031	0.106473	0.0853461	0	0	0	0	0	0
Flavone	0	0	0	0	0	0	0	0	0	0	0	0	0.184366	0.244309	0.172891	0.21153	0.139196	0.133321	0.106524	0.0428534	0	0.0810582	0	0	0	0	0	0.112617	0	0.0763899
fructose	0	0	0	0	0	0	0	0	0	0	0	0	0	0	0	0	0	0	0	0	0	0.16549	0	0.406597	3.43319	2.67248	2.30315	0	0	0
fructose-6-phosphate	30.6669	38.3186	39.1729	35.7704	46.9311	48.6909	33.9814	41.4074	45.164	29.1672	40.5228	38.702	0.810507	0.54664	0.925876	0.65878	1.66742	0.216558	1.2394	0.138008	1.26895	2.43967	1.53219	1.70549	23.6776	22.1424	17.5693	1.83742	1.54783	1.60618
fucose	1.59747	2.54123	1.46142	1.33746	1.72669	1.44424	3.41628	3.99174	1.8087	3.92266	1.96017	1.39209	3.35061	2.6803	2.70587	1.97616	7.69456	4.01299	4.77963	4.12334	5.73852	6.77856	3.77372	3.207	1.92985	1.11985	0	4.67676	4.53432	5.75844
fumaric acid	29.8564	36.145	30.783	26.1907	23.7403	21.088	24.0796	37.5012	39.5522	45.4845	17.3627	43.482	10.7474	9.97089	11.0929	10.5942	13.7415	8.94018	17.1873	12.5282	60.733	32.1963	27.0432	19.3867	24.7157	21.986	23.4589	18.486	15.4031	19.3435
Galactinol	739.516	821.598	736.657	675.16	733.828	745.287	873.333	871.977	879.065	846.04	831.813	854.157	1.97191	0.546689	0.239182	1.92541	0	0.353824	0	0	0.235236	0.860217	0	0.368465	0	466.183	429.279	0.719159	0.472142	0.138126
Galactonic acid	16.3209	44.4771	28.9511	31.2514	23.163	32.2393	25.6096	31.8093	50.5378	49.8199	73.9569	79.258	7.87668	6.56918	11.9828	12.5592	7.64857	6.28885	8.14942	4.3428	13.3107	7.7815	14.5613	8.98625	163.173	146.497	148.641	10.0151	8.64297	10.1621
galactose	0	0.321474	0.192383	0.115708	0	0.184198	0.5664	0.487288	0.372923	0.332488	0.39744	0.393689	0	0	0	0	0	0	0	0	0	0	0	0	0.885131	0	0	0	0	0
Gallic acid	443.048	470.096	403.176	397.543	361.668	404.394	673.687	626.511	535.125	583.11	566.295	548.395	119.652	63.1745	50.779	44.7521	45.5836	34.5717	146.531	71.5066	52.7349	59.8961	60.8347	44.6728	371.202	331.537	305.135	134.526	38.5966	41.2118
Gentiobiose	76.6754	63.0398	50.0203	54.8362	50.9222	38.4611	83.8639	90.8009	53.0239	0	59.7191	65.5539	1.04971	1.28993	1.06708	0.802385	1.3502	0.899146	0.991778	1.28209	23.2512	8.68411	5.80938	5.79982	56.1048	41.4187	38.7289	4.73914	4.21884	4.82559
gentisic acid	0	0	0	0	0	0	0	0	0	0	0	0	0	0	0	0	0	0	0	0	0	0	0	0	0.53737	0.440066	0.416475	0	0	0
Geraniol	0.420686	0.196601	0.127085	0.158417	0.185128	0.142425	0.350776	0.262123	0.261061	0.263906	0.276938	0.329972	0	0	0	0	0	0	0	0	0	0	0	0	0.0850612	0	0	0	0	0
Glucoheptonic acid	5.84235	6.69788	5.62418	5.33993	5.73877	6.04063	8.18746	8.75136	7.36987	10.0702	8.52832	8.30288	1.96789	1.5227	2.7831	3.43341	2.53508	1.79008	3.56138	2.21945	5.38208	3.85914	3.18963	2.40877	5.09821	4.55207	4.55871	2.92587	2.66916	3.0764
gluconic acid	0.69326	1.49246	1.03173	1.07997	0.918399	1.03477	1.4215	1.59615	2.49997	2.43153	3.57335	3.89067	0.280169	0.22222	0.274956	0.297381	0.32324	0.272287	0	0	0.791859	0.412022	0.350462	0.266343	5.29295	4.93068	5.027	0.356322	0.282803	0.332621
Gluconic lactone	4.74764	6.03371	5.40342	5.39498	5.98007	6.18618	4.90713	5.02615	5.11301	5.36878	5.15965	5.76454	0.966114	0.778732	0.735523	0.733541	1.14546	0.982931	0.601402	0.44468	2.16548	1.01204	0.718803	0.419614	7.47544	6.98598	7.08023	1.00997	0.825229	1.03042
Glucosaminic acid	11.1992	11.7078	11.3378	10.3617	9.36597	10.8433	14.5929	17.2277	15.6488	19.9595	17.6733	17.064	4.12087	3.0407	4.70295	4.41364	6.30836	4.591	4.62812	3.11339	5.25756	4.46383	3.85816	3.02731	12.5188	10.7141	9.80375	5.67134	4.71504	4.8942
Glucose-1-phosphate	44.6614	46.1079	41.6313	39.8015	44.0516	46.8195	48.5273	48.4257	53.1109	53.3141	58.1208	53.8566	29.4204	25.2059	24.7528	26.591	43.4377	7.05229	61.0402	49.0625	105.116	87.6424	75.6709	69.7678	58.3538	51.9011	61.0685	53.5142	38.9888	56.1434
glucose-6-phosphate	31.2758	35.879	35.9553	30.933	37.7201	39.4959	33.9727	38.5978	44.0151	29.3859	36.1718	33.015	1.15283	0.61709	1.10664	0.802071	2.20711	1.46437	0	1.91669	2.1272	4.03767	2.23137	2.19117	25.7775	21.572	18.815	2.15869	2.08813	2.09006
glucuronic acid	2.0412	1.34161	2.03551	1.88233	1.63344	2.28097	0	1.51823	1.8404	1.81185	1.93458	1.66918	0.032734	0	0	0	0	0	0	0	0	0	0	0	1.1949	1.09503	1.04131	0	0	0.0439554
glutamic acid	318.322	241.26	325.175	294.318	323.491	400.72	121.511	135.801	135.812	130.978	164.917	201.423	103.481	133.72	123.936	149.316	162.717	185.709	90.0664	90.3548	161.007	173.845	131.204	135.164	242.431	232.24	218.729	130.812	146.682	165.285
glutamine	33.0955	48.0582	84.3538	111.831	90.692	99.3824	5.17353	11.6394	16.3609	13.3173	19.2311	18.951	4.2222	21.8688	18.7704	18.0011	15.3206	32.5256	1.97708	1.70528	13.1339	17.2864	4.29477	5.72303	9.22876	15.0028	8.81398	1.68485	15.2779	16.6964
glutaraldehyde	0	1.56648	1.27476	1.11743	0	1.14643	0	0.369175	0.557931	0.427369	0	0	10.2668	17.165	15.4074	18.3105	8.40671	8.07225	0.319368	0.925474	1.98167	1.85237	0.853051	0.642419	1.22108	1.1372	2.02864	4.08109	10.7682	12.2573
Glutaric Acid	0.262512	0.32388	0.284612	0.254822	0.25749	0.267137	0.238671	0.233625	0.233387	0.239173	0.249976	0.263477	0.200818	0	0.169369	0	0.148062	0	0.343839	0.239676	0.199782	0	0.305063	0	2.11212	2.28127	2.72238	0.271983	0.174887	0.208294
glycerol	1.02191	1.23767	1.01295	0.8938	1.08493	1.02814	1.09409	1.25958	1.32052	1.15327	1.53024	1.46588	0	0	0	0	0	0.219122	0	0	0	0	0	0	0.561552	0.725453	0.667136	0	0	0
glycine	55.9627	89.6931	77.842	73.2381	102.178	112.294	58.3914	59.4065	78.4151	60.3803	74.3058	91.3198	34.1436	16.2417	40.6644	32.727	31.0121	64.4513	17.2709	15.1715	20.3933	21.6922	52.7736	52.0002	70.4729	75.4555	76.9412	35.8784	32.7597	40.0324
glycocyamine	0.128185	0.170557	0.0921207	0.0938556	0.105905	0.108008	0.367233	0.345535	0.46683	0.54694	0.484813	0.461048	0	0	0.0719687	0.0907259	0.0671569	0.0393662	0.1324	0	0.075601	0.0666082	0.072465	0.0527669	0.182908	0.156836	0.149665	0	0.0551941	0
glycolic acid	1.72864	1.20474	1.65549	1.60746	1.46502	1.97895	2.17928	2.51173	2.73438	2.52332	3.21272	3.27039	0.808647	0.395339	0.46463	0.399597	0.693048	0.478124	1.67246	0.830118	0.956369	1.24875	1.06673	0.728077	1.54334	1.24122	1.29924	0.908638	0.57639	0.858491
gly-pro	0.15881	0.26675	0.228228	0.29148	0.318335	0.342299	0.271075	0.516033	0.588152	0.687587	0.863402	0.915355	1.158	0.449346	0.502183	0.441654	1.15856	0.745885	3.07524	3.88278	2.2135	3.29484	4.15508	3.76561	0.198005	0.44564	0.429518	1.36676	1.72517	2.37214
guaiacol	0.22851	0.222298	0.248357	0.289107	0.232397	0.349219	0.335963	0.551757	0.514735	0.501451	0.738873	0.823879	0.147026	0	0	0.0830803	0.159691	0.127948	0.378322	0.15053	0.461885	0.22913	0.365473	0.134344	0.655701	0.737517	0.753326	0	0.158126	0.284403
Guanidinosuccinic acid	0.0479774	0.0510055	0.0493386	0.0578727	0.0585664	0.0660789	0	0.108067	0.11402	0.14046	0.102874	0.112482	0	0	0	0	0	0	0	0	0	0	0	0	0.0389653	0.047558	0	0	0	0
guanosine	1.00366	0.509803	0.547736	0.597949	0.814306	0	0	0	0.127665	0.21414	0	0.263463	0	0	0	0	0	0.0659929	0	0	0	0.678628	0.296005	0.161319	0	0.251338	0.222231	0.129018	0	0.167004
Halostachine	7.76541	0	0	7.8213	9.32429	9.83618	8.56217	0	9.67759	10.2036	10.9362	0	9.66749	12.7415	14.3057	15.7637	0	1.30457	0	2.19671	2.01062	2.44866	2.98805	1.93536	0.779766	0.812021	0.828438	1.91156	0	2.09979
Hesperitin	0	0	0	0	0	0	0	0	0	0	0	0	0	0	0	0	0	0	0	0	0	0	0	0	0.201241	0.122054	0.108426	0	0	0
Hippuric acid	0	0	0	0	0	0	0	0	0	0	0	0	0	0	0	0	0	0	0	0	0	0	0	0	1.04481	0.861973	0.785136	0	0	0
histidine	0	0	0	0	0	0	0	0	0	0	0	0	0	0.663899	0.472232	0.595034	0.728269	3.04249	0	0.000314609	0.0718061	0	0.00182316	0.0126411	0	0	0	0	0.441204	0.269739
Hydantoin, 5-(4-hydroxybutyl)-	0.337051	0.402619	0.324012	0.279783	0.328085	0.352622	0.289852	0.215466	0.313134	0.34081	0.389251	0.308289	0	0	0	0	0	0	0	0	0	0	0	0	0.765921	0.744168	0.709096	0	0	0
hydrocinnamic acid	0	0	0	0	0	0.33033	0	0	0	0.256875	0.28288	0.290681	0	0	0	0	0	0	0	0.263909	0	0	0	0	0.23265	0.21516	0.237638	0	0	0
hydroquinone	0.215256	0	0.123518	0.114958	0.108737	0	0.321931	0.228983	0.181537	0.166278	0.206408	0.0325551	0.343944	0	0.150942	0.163555	0.196696	0.140529	0.766406	0.358205	0	0	0.344842	0.266349	0.354804	0	0	0.512855	0	0
hydroxylamine	0	0	0	0	0	0	0	0	0	0	0	0	0.879021	0.483734	1.02959	0.7084	1.37017	1.51529	2.26827	1.7478	2.15661	2.18531	3.03856	2.34746	0	0	0	1.05969	1.18959	1.77272
hypoxanthine	0	0.0447051	0.0332226	0.0408115	0.0396936	0.0384077	0.656168	0.0541185	0.389491	0.0590993	0.314556	0.0586982	0.0907981	0.466173	0.615223	0.564688	0.484192	0.0700349	0.676725	0.467979	1.3154	0.890906	0.828581	0.636934	1.09391	0.370165	0.305046	0.898415	0.757907	0.923322
Indolelactate	0	0	0.137801	0.303357	0.144079	0.1968	0.19851	0.209472	0.247796	0.229019	0.270307	0.296921	0	0	0	0	0	0	0	0	0	0	0	0	0.265878	0.233505	0.251447	0	0	0
inosine	0.453507	0.415774	0.350011	0.386045	0.358272	0.375503	0.500184	0.424959	0	0.387578	0.307078	0.430577	0.116997	0.0507165	0.0873869	0.0762559	0.203453	0.175892	0	0	0	0	0	0	1.13587	0.900976	0.872538	0	0.292082	0.24782
isocitric acid	3.65619	3.71543	3.87152	3.2555	1.76707	1.81738	4.26252	4.53928	2.8722	3.04437	2.80842	2.86761	3.05703	3.02893	4.43033	4.67206	5.73407	3.93358	8.61052	6.59408	6.27258	7.26539	10.3211	9.79375	13.0864	11.7923	11.4963	10.7714	6.07264	6.74144
Isoleucine	2.36385	1.49053	3.83697	3.7385	5.62904	5.0746	3.00045	3.10737	2.62254	3.25836	3.26331	3.69156	0.999591	3.20415	0.613971	1.79669	6.62802	12.9206	3.90512	5.37447	8.74161	14.8332	1.38124	3.00658	4.22773	3.9633	4.07737	1.0998	2.41217	2.2693
Isopropyl-beta-D-thiogalactopyranoside	4.81391	3.28618	3.6137	5.31994	4.33796	2.74333	4.39034	4.63283	2.10358	2.00954	2.34799	4.85661	0.616709	0.584329	0.567328	0.565917	0.324184	0.854572	0.584687	1.0465	1.23	1.57242	1.40575	1.17089	5.98672	4.75027	3.46061	0.982515	0.670326	0.653511
Itaconic acid	0.0948122	0.0849541	0.0859859	0.042352	0.0712912	0.0556309	0.074595	0.0707776	0.0482582	0.0650557	0.0392891	0.059622	2.85376	1.71496	1.4233	1.40117	1.35302	0.928285	3.55101	2.67174	1.86937	2.19043	2.43	2.11244	0.12287	0.181941	0.661203	2.8387	1.07534	2.09039
kyotorphin	8.22309	7.43722	2.77641	3.58466	11.0006	4.86956	19.3969	6.50987	5.8244	7.6343	4.81811	7.07352	11.7703	12.6999	18.8763	17.2729	45.1574	43.7921	118.051	24.1229	36.7524	24.735	46.5727	37.3457	22.5276	20.1934	18.9678	46.9639	39.9784	45.7683
L-4-Hydroxyphenylglycine	709.526	555.613	509.892	453.937	427.714	57.4777	655.544	542.589	360.011	69.7882	410.344	369.553	1.23612	0.611525	0.88139	0.276891	1.05752	0.96719	0	0	0	3.1745	0	0	314.977	304.816	284.489	0.943365	0.897839	0
lactic acid	0.959597	1.91387	0.407663	0.328722	0.254396	0.332521	0.912961	0.682513	0.800471	0.918322	0.487408	0.438504	7.97589	4.66788	25.8617	21.8235	8.81697	4.58349	4.47488	3.19314	3.28018	2.563	19.0097	15.5128	1.18479	0.800256	0.801017	11.4142	10.2263	12.3125
lactitol	0	0	0	0	0	0	0	0	0	0	0	0	0	0	0	0	0	0	0	0	0	0	0	0	0.552797	0.521592	0.491804	0	0	0
Lactobionic Acid	0.899564	1.20805	0.942573	0.813488	0.865647	0.932129	1.14789	0	0.950085	0.878418	1.11013	0.843074	0	0	0	0	0	0	0	0	0	0	0	0	81.3321	66.8624	64.8843	0	0	0
lactulose	3.10484	4.22005	3.92139	3.70759	3.75063	4.5694	3.31413	3.94505	3.62557	4.78241	4.41083	5.15028	1.98136	1.63931	2.87203	2.90541	3.53132	2.64893	1.24818	0.785297	2.98909	2.38874	1.05816	0.858344	3.32082	3.62983	3.64931	3.7818	3.42544	3.81008
L-Allothreonine	1.30784	1.09457	1.29579	2.16939	0	0	0	1.43469	1.51049	1.42048	1.67221	1.94766	1.17499	0.000704712	0.539887	0.513838	0.85044	0.746829	1.60074	0.878253	1.23364	1.0995	0	0.998876	1.43216	1.26225	1.3125	0.968981	0.796483	1.01218
lauric acid	7.29626	2.94423	1.62169	1.06147	0.881894	0.778975	3.57339	1.58747	0.877848	0.664513	0.570812	0.515658	12.4964	3.32282	2.19451	1.67403	1.51024	1.15566	17.2397	4.66887	2.92895	2.83403	2.71048	1.92341	10.3451	0.523999	0.552251	7.9336	1.1872	1.60435
L-cysteine	0.631191	0.88904	0.897854	0.829196	1.04871	1.06356	0.622624	0.835481	1.01556	1.33518	1.32179	1.53908	0.984078	1.58272	2.07242	2.46071	3.08356	2.50709	1.26798	1.85563	2.68682	3.53219	2.82604	3.07757	2.61287	2.81519	2.32782	2.07303	2.56811	2.84556
L-dopa	0.416868	0.803221	0.477016	0.5989	0.673118	0.865458	0	0.332284	0	0.437483	0.468843	0.425636	0	0.263696	0.696803	0.842747	1.17248	0.608003	0.751086	1.20952	0.332971	0.692437	0.810586	0.778063	0	0.244799	0	0.362433	0.901704	1.19408
Levoglucosan	0	0.0318097	0.0548103	0.155101	0.114706	0.127258	0.041045	0.0925755	0.166927	0.0799438	0.232791	0.203262	0	0	0	0	0	0	0	0	0	0	0	0	0.141962	0.0958432	0.159666	0	0	0
L-glutamic acid	0	0	0	0	0	0	0	0	0	0	0	0	0	0	0	0	2.57482	0	0	9.85965	7.41255	8.33842	11.9313	6.22402	27.1531	20.9857	22.9006	16.1048	4.53058	5.54546
L-Gulonolactone	2.82691	4.09246	3.84904	3.62826	2.725	3.16779	2.75103	4.07155	6.52865	6.86873	7.12818	7.36205	0.828662	0.423415	0.624947	0.794629	0.941077	0.943512	0	0.222843	4.80087	1.8793	1.25095	0.898493	14.4103	13.4157	13.6502	1.15401	1.04606	1.23884
L-Malic acid	258.365	315.566	291.383	251.258	270.842	263.82	262.167	317.71	265.44	216.238	225.132	209.648	64.5677	47.8486	69.818	49.8706	208.942	180.75	140.466	98.9293	693.982	277.264	169.442	140.703	253.958	244.399	245.615	189.352	170.515	200.79
Loganin	0.194543	0.352195	0.270488	0.264693	0.307271	0.314242	0.29671	0.116133	0.330019	0.420361	0.344972	0.326377	0	0.0487846	0	0	0.119506	0.079706	0.18211	0.154832	0.177239	0.104719	0.325223	0.0833343	0.824853	0.731068	0.59647	0.156033	0.147369	0
L-Threose	0.19931	0.174074	0.174931	0.225811	0.221713	0.223996	0.45366	0.494478	0.233753	0.197515	0.337192	0.285476	0	0.0227655	0.0389947	0.0125331	0.0343934	0.00884636	0	0.0385334	0.101585	0.214685	0.0990198	0.0564825	0.184253	0.189076	0.254389	0.0338235	0.0557914	0.0614876
Lumazine	1.34463	1.63441	1.34785	1.16094	1.23019	1.21796	1.7665	1.68671	1.56626	1.59245	1.50448	1.45518	0.234177	0.14149	0.106774	0.101157	0.110927	0	0.278384	0	0	0.154914	0	0.126535	1.1063	1.00333	1.03753	0.338309	0.109859	0.104151
lysine	0	0	0	0	0	0	0.586598	0	0	0	0	0	0	0	0	0	0	0	0	0	0.98626	0	0	0.558908	0.771452	0.847701	0.757205	0.703066	1.2366	1.44907
Lyxonic acid, 1,4-lactone	0	0	0	0.148564	0	0	0.233758	0.282275	0.168969	0.234174	0.251342	0.244152	0.177681	0.147952	0.128926	0	0.247021	0.319633	0.188978	0.143555	0.299205	0.241056	0	0.115787	0.248358	0	0.222632	0.214927	0.136049	0.188247
Lyxose	0.567159	0.706577	0.609443	0.570465	0.464128	0.419417	0.575299	0.581412	0.395616	0.4831	0.534441	0.507476	0.206763	0.154082	0.378736	0.223117	0.694709	1.05082	0.368873	0.288672	0.782994	0.596665	0.528769	0.471485	0.523769	0.442323	0.455001	0.507023	0.417801	0.53433
Maleamate	6.00341	8.08919	7.86723	7.37025	9.22561	11.2742	7.73163	10.5846	15.8221	18.579	8.79017	12.1242	0.575386	0.389761	1.02723	1.32839	0.519024	0.464722	0.239052	0.163258	7.32056	1.24323	0.316775	0.694696	5.66993	8.37171	8.49331	1.66413	2.10528	3.09446
maleic acid	0.283721	0.261833	0.219163	0.168081	0.17615	0	0.212587	0.230237	0.180259	0.164678	0.163733	0.146958	0.992522	0.778703	0.699334	0.654946	0.863094	0.672649	1.13336	0.715664	2.84888	2.1164	1.43209	1.10821	0.30569	0.175644	0.467708	1.32945	0.693342	1.15192
Maleimide	0.38524	0.40189	0.374084	0.379501	0.417368	0.456244	0.395586	0.417826	0.440962	0.464038	0.500036	0.483882	0.350785	0.48497	0.548055	0	0.726686	0.554719	0.945266	0.89455	2.44073	1.85476	1.58338	1.11986	0.551265	0.402863	0.426976	0.511667	0.699581	1.00744
MALONAMIDE	0.151793	0.208287	0.211587	0.201074	0.261538	0.226735	0.226869	0.264536	0.221612	0.220129	0.327173	0.211187	0.418801	0.428324	0.383615	0.398297	0.550662	0.47667	0.890827	0.763661	0.633505	1.00829	0.869727	1.15901	0.15775	0	0.107432	0.561875	0.592493	0.725654
malonic acid	0.933927	1.12986	1.44652	1.35735	1.71393	1.33898	0.814753	1.39249	0.176856	1.07583	1.10168	1.28137	1.8331	1.18204	1.50733	1.44157	2.91793	1.61591	4.40729	3.86113	4.05731	4.66508	4.18005	4.3549	0.334372	2.59473	3.08574	2.83103	2.02024	3.52803
Maltotriitol	14.644	17.2081	13.8243	5.72618	15.0497	10.8729	15.3879	8.14522	11.7867	12.8178	17.5019	8.73782	6.37886	3.14028	6.97308	6.63499	7.29448	2.56648	15.0122	6.64767	7.91407	5.3354	5.87459	4.08077	154.432	43.5197	98.3501	1.35871	1.19644	1.0645
maltotriose	1.2035	6.65473	5.24079	1.05727	5.07029	4.7602	4.90101	0.581495	0.381407	0.0845691	0.141052	0	0.339277	0.289087	0.362267	0.332367	0	0	0	0.897719	0.769201	0.230798	0.910505	0.358404	15.579	0	0.997212	0.569148	0.5583	0.593503
mannitol	9.73617	9.06927	7.12954	6.83724	11.4687	8.64928	10.2429	6.67228	8.85555	9.42728	9.96793	9.70056	7.06607	5.30366	9.84532	10.499	9.59579	4.91393	24.5636	21.1647	13.3049	21.8541	42.2031	49.8481	17.4694	21.6715	21.5039	17.6231	15.8791	17.2305
Melatonin	0	0	0.0279826	0.0126651	0	0	0.0588303	0	0.0217448	0	0	0	0.309004	0.206689	0	0	0	0	1.54051	1.02104	0.601241	0.959728	1.43162	1.36824	0.0626918	0.0736384	0.163291	0.601807	0	0
Melezitose	8.69581	4.11977	3.52391	7.76796	9.33707	8.73313	6.32976	4.86367	3.61272	4.44583	4.20871	4.30395	1.96016	1.28253	1.58173	1.4826	4.42131	1.80618	4.07749	2.99051	2.12413	5.21692	1.86081	1.79908	10.5335	9.95864	8.97226	3.02137	2.29716	2.7214
Menthone	0	0	0	0	0	0.0198018	0	0	0.0300143	0.0319351	0.0324251	0.0326745	0	0	0	0	0	0	0	0	0	0	0	0	0.0848259	0.0937871	0.102513	0	0	0
methionine	0	0	0	0	0	0	0	0	0	0	0	0	0	0	0	0	0	0	0	0	0	0	0	0	0	0	0	0	0	0
Methoxamedrine	0	0.0461461	0	0	0	0.0592916	0	0.0723982	0.0654172	0.0715734	0	0.0833425	0.111908	0.21159	0.146758	0.15718	0.0903865	0.233051	0.230789	0.19929	0.19237	0.425207	0.377752	0.314017	0.0506331	0.0683635	0.0802969	0.202017	0.185521	0.377586
Methyl jasmonate	0	0	2.80919	2.18914	4.2145	2.83293	0	0	0.20847	0	0	0	2.04052	5.76426	0	0	0	8.11535	0	2.11004	0	5.0473	0	2.23969	0	0	0	0	0	1.10516
methyl octanoate	3.51071	4.35908	3.99571	4.00181	4.22613	4.3438	4.7611	5.56998	4.74807	5.11521	5.25641	5.22625	9.40855	7.80554	8.83299	9.39773	9.79603	8.0814	19.7734	15.4721	12.5978	15.5252	19.8634	12.8391	4.31389	4.40153	4.34347	11.9445	11.1938	13.4552
Methyl Palmitoleate	2.09817	0.528685	0.100231	0	0.0747978	0.103851	0	0	0.13645	0	0.208635	0.226973	7.93305	0.383457	1.48964	0	0.722802	0	0	0	0.451948	0	0.648459	1.99086	0.155957	0.757544	0	0	2.29267	6.04875
Methyl Phosphate	151.015	85.5676	80.505	92.0064	83.2908	97.1485	191.793	96.7369	87.386	113.675	112.971	96.6865	137.337	149.192	141.262	146.353	290.044	232.168	251.812	142.269	163.966	172.853	160.372	200.309	101.689	108.801	101.236	197.104	196.413	214.822
methyl trans-cinnamate	0.0304787	0.0410684	0.0325935	0.0319827	0.0381939	0.0283579	0.0338163	0.0414868	0.0348155	0.0379609	0.0409908	0.0449676	0	0.0621715	0.0761849	0.0794739	0.0990171	0.0661581	0	0	0.101092	0.132899	0.14995	0.105751	0.0267099	0.0350486	0.0427322	0	0.0906512	0.104033
Methyl-beta-D-galactopyranoside	0.975499	1.04548	0	0.852569	0	0.995996	0.603397	0	0	0.64487	0	0.615207	0.010991	0	0	0.010382	0	0.00588983	0.0173632	0.0292701	0.000621753	0	0.0260769	0.00839724	0	1.03867	0	0	0	0
Methylmalonic acid	0.11107	0.0614991	0.0554114	0.0450758	0.063366	0.0733707	0.0846119	0.0628939	0.0727163	0.0884845	0.0476485	0.0539969	0	0	0	0	0	0	0	0	0	0	0	0	0.0806805	0.0688313	0.0862785	0	0	0
Mono(2-ethylhexyl)phthalate	0.121319	0.145501	0.153818	0.16314	0.177629	0.18824	0.137264	0.176982	0.177489	0.173674	0.186802	0.182399	0.0389944	0.309013	0.21209	0.378039	0.501545	0.448977	0.434301	0.636164	0.749773	0.887633	1.00549	0.844208	0.158262	0.176527	0.158305	0.118016	0.596839	0.820548
mucic acid	31.558	37.8888	37.1243	35.0584	31.7761	32.2024	32.2223	40.6963	38.4106	43.5601	43.3972	44.0991	25.3974	18.919	19.0504	14.9377	23.8876	17.052	38.9478	37.9963	37.8284	28.1944	41.638	36.1628	26.5678	23.7427	23.9669	28.7717	25.6256	29.3645
myo-inositol	421.625	436.013	405.493	389.437	437.78	466.013	396.434	334.821	371.078	374.952	389.622	412.26	87.7879	67.0784	99.6743	99.2016	133.808	86.1091	177.121	138.985	53.1242	160.836	96.6656	97.7596	569.908	505.677	518.771	113.066	99.8111	116.036
N,N-dimethylarginine	0.973339	1.62773	1.11634	1.1125	1.26745	1.48037	1.57506	1.7146	2.71422	2.53936	2.88316	2.83582	0	0	0.200284	0	0	0.224355	0	0	0	0.520659	0	0.127493	2.93935	3.14822	2.90598	0.451477	0.241706	0.242726
N-Acetyl-5-hydroxytryptamine	0.289817	0	0	0.287585	0	0.298617	0	0.372183	0.498778	0	0.508232	0.535811	0	0	0	0	0	0	0	0	0	0	0	0	0.241806	0	0.236042	0	0	0
N-Acetyl-beta-alanine	0.289748	0.319153	0.265702	0.238555	0.257723	0.291156	0.447077	0.524734	0.492193	0.637122	0.518779	0.478923	0.123951	0.0044687	0.065363	0.0847456	0.0147954	0.00570586	0.000405847	0.00595385	0.0078957	0.014228	0.00589427	0.00736247	0.247879	0.226562	0.22542	0.0157305	0.158625	0.0075115
N-Acetyl-beta-D-mannosamine	0	2.26083	2.2461	2.07489	2.13544	2.58536	2.87809	2.52861	2.36514	2.28296	2.54524	2.39301	5.88646	0	2.24354	1.91629	3.10634	1.23943	5.77449	4.11575	5.48497	5.06074	4.94852	4.63665	0	2.87352	3.2557	6.09956	3.40744	3.75622
N-Acetyl-D-galactosamine	0.474758	0.548484	0.422011	0.389616	0.374115	0.437257	0.408168	0.411225	0.362453	0.430681	0.380655	0.435836	0.659613	2.00616	0.876687	0.855714	0.382472	0.982485	0.148488	0	0.560352	0.351222	0.130825	0.17508	0.607479	0.135522	0.537687	0.762128	0.691392	0.73132
N-Acetylisatin	0.251546	0.288734	0.207676	0.231259	0.240444	0.251267	0.213495	0.206423	0.247608	0.255562	0.259062	0.294638	0.137367	0	0.215133	0.160131	0.181542	0.128902	0.440512	0.247997	0.608039	0.407233	0.35708	0.331512	0.300437	0.302852	0.371169	0.408461	0.37537	0.397071
N-Acetyl-L-aspartic acid	0.324123	0.438778	0.397852	0.491761	0.457446	0.449004	0.232618	0.212592	0.213892	0.242167	0.259552	0.295492	0	0	0	0	0	0	0	0	0	0	0	0	0.365714	0.341129	0.330907	0	0	0
N-Acetyl-L-glutamic acid	0.696939	0	1.79367	2.26194	2.20909	1.98621	0.0611357	0.126627	0.116467	0.219969	0.268634	0.386225	0	1.30559	1.88652	4.11919	6.08435	10.9923	0	0	0.675676	0.872007	0	0.191883	0.121418	0.326488	0.177573	0.295507	5.04468	6.06067
N-Acetyl-L-leucine	4.84059	3.47458	1.14687	0.944563	0.916742	0.920605	3.58644	2.99198	1.84554	2.26512	1.834	0	2.67793	4.93396	0	0.451531	2.04332	0	9.54049	5.7255	0	2.81159	4.77174	2.64239	5.53067	4.01522	4.94838	14.7463	3.45668	5.31347
N-Acetyl-L-phenylalanine	0.229165	0.168359	0.17926	0.268096	0.157273	0.155126	0	0	0.0327753	0.0432404	0	0	0	0.654643	0	0	0	0	0.21653	0	0	0.17438	0	0.136077	0.0620438	0	0	0	0	0
N-Acetyltryptophan	4.39056	3.00189	1.26632	1.371	0	0	10.0806	6.93	0	6.49952	1.77596	0	6.9568	4.64981	7.06591	5.14302	1.5744	1.74726	0.5926	0.559175	1.6749	1.3884	1.01888	0	0.741265	0.495565	0.472675	3.73907	1.83535	1.39876
N-alpha-Acetyl-L-ornithine	0.862047	1.07032	1.12482	1.01174	1.068	1.06379	1.14659	1.31986	1.28238	1.25537	1.35141	0	1.88032	1.90476	0	2.34807	2.33571	1.95207	4.32723	3.48497	2.65443	3.31697	3.77353	3.37217	0	0	0	1.50418	1.44714	0
naringin	1.56102	1.00204	0.705333	0.797588	0.798597	0.772704	1.10244	1.13769	0.860678	0.832095	0.890198	0.902687	0	0	0	0	0	0	0	0	0	0	0	0	0.612834	0.37646	0.350581	0	0	0
N-Carbamylglutamate	72.3201	66.4248	127.545	151.162	101.399	144.405	0	0	0	0	0	3.15975	496.17	1138.05	783.973	788.385	475.607	1146.48	0	0	11.4008	10.4444	0	2.71689	4.53139	13.7587	4.18212	185.12	452.773	255.988
Neohesperidin	0	0	0	0	0	0	0	0	0	0	0	0	3.09661	5.25682	3.2159	2.37533	0	0	0	0	1.38061	1.55731	1.59565	1.4382	0	0	0	0.530516	0.518967	0.618292
N-epsilon-Acetyl-L-lysine	0.0405924	0.062371	0.0616536	0.0591161	0.070692	0.0633885	0.0507396	0.0752181	0.0730287	0.0811469	0.0779264	0.0776089	0	0.0754241	0.0753595	0.0857044	0.121925	0	0.145499	0	4.32063	13.1606	4.14051	2.9315	0.0492673	0.0549235	0.056486	0	2.20458	2.70941
N-Ethylglycine	185.653	221.697	225.418	210.768	253.206	228.997	244.785	274.302	242.969	239.365	258.934	293.011	495.336	461.072	416.618	483.062	582.723	506.464	1003.21	814.206	756.374	917.226	1028.62	790.827	192.445	201.264	152.372	608.963	556.223	668.498
Nicotianamine	3.36067	2.03225	5.7908	5.74369	3.69968	4.00975	1.04061	0	1.39316	1.83076	2.96777	1.84981	0	0	0.368324	0.460333	0	0	0	0	0	0	0	0	0	2.41674	1.35665	0	0	0.254102
nicotinamide	0.16409	0.164207	0.154823	0.157674	0.152569	0.141198	0.168834	0.224717	0.201714	0.210252	0.269307	0.271094	0.0873215	0.0730032	0.0804667	0.0920829	0.110671	0.0677078	0.194303	0.118505	0.10524	0.111025	0.133242	0.0955726	1.28302	1.02869	0.379223	0.137358	0.0793278	0.089992
nicotinic acid	1.04435	1.23732	1.13978	1.04282	1.02484	1.12321	1.61658	1.62764	0.927483	1.17718	0.894224	1.02905	2.90064	1.76936	3.0138	2.82591	3.17872	2.01223	9.67948	9.15459	9.05022	8.8386	13.0863	12.0914	4.84526	4.68652	4.64448	5.58831	0	0
Nicotinoylglycine	0.608319	0.488518	0.237604	0.243112	0.232941	0.288482	0.164825	0.249585	0.224381	0.556369	0.260154	0.486432	1.42208	0.679403	1.25021	0.754812	0.958343	0.533563	2.04087	0.996669	0.59882	1.14112	0.778658	1.27413	0.259129	0.39259	0.740197	0.681747	1.12451	1.95573
N-methylaniline	1.08553	0.900275	0.758412	0.720217	1.20891	1.49443	0.970592	1.24739	1.27827	2.21247	1.26527	1.0489	0.16321	0.0849174	0.187696	0.253585	0	0.189006	0	0	1.18934	0.410084	0	0	0.482246	0	0.476423	0.185921	0.183162	0
N-Methyl-DL-alanine	1.48041	1.82292	1.71163	1.72056	1.80641	1.79982	2.02443	2.3616	2.0299	2.17496	2.15584	2.26009	3.84565	3.28357	3.79768	3.87432	4.23813	3.43841	8.19449	6.39701	5.4137	6.37769	8.47883	5.56125	1.9688	2.06557	2.08774	5.05124	4.6219	5.81844
N-Methyl-L-glutamic acid	1.53803	1.44627	1.07537	0.199249	0.197715	0.242267	1.90184	1.96508	2.49958	3.50204	2.06953	2.16929	0.421847	0.286248	0	0	0.24518	0	0.489728	0	1.18984	1.15945	0.418019	0.256734	0.127554	0	0	0.606158	0.607175	0.501303
N-methyltryptophan	0.752606	0.542613	0.596047	0.546228	0.704753	0.87801	0.280308	0.313357	0.282067	0.451677	0.568194	0.603745	0	0	0	0	0	0	0	0	0	0	0	0	0.449901	0.416246	0.597234	0	0	0
N-omega-Acetylhistamine	0	0	0	0	0	0	0	0	0	0	0	0	0.259071	0.162256	0.187619	0.136464	0.81921	0.180857	1.5435	2.33254	1.15446	1.66311	0.572557	0.751019	0	0	0	0.506588	0.488519	0.736318
noradrenaline	0.301755	0.518049	0.213849	0.315254	0.265269	0.248159	0.706198	0.722782	0.753247	0.861951	0.812223	0.821436	0	0	0.396607	0.260807	0.389424	0	0	0	0	0	0	0	7.63055	6.87954	6.82079	0	0	0.32213
norvaline	0	0	0	0	0	0	0	0	0	0	0	0	0	0	14.3057	0	0	0	28.4938	24.1024	0	0	31.4258	22.8649	9.65521	9.42783	3.11586	20.0539	17.0679	2.07894
O-acetylserine	0.704629	0.39553	0.643066	0.648978	0.973413	0.571905	0	0	0	0	0	0	1.90911	2.13027	1.96735	1.59669	3.26194	2.76648	2.40045	4.89132	4.87047	5.13861	3.98484	3.83398	0.305664	0	0	1.58076	0	2.75149
Octadecanol	0.147462	0.178045	0.126128	0	0	0	0	0	0	0	0	0	0	0	0	0	0	0	0	0	0	0	0	0	7.05334	6.01683	5.79101	0.456615	0	0
octanal	142.828	172.204	560.818	733.672	503.607	524.954	5.41543	13.8728	32.0319	26.011	52.0801	70.2725	123.739	1990.93	1059.85	1290.07	1128.58	5.67453	0	20.2158	163.184	155.429	15.626	70.5949	28.927	62.8494	30.1875	53.6055	1122.7	239.689
ornithine	12.6663	14.7306	15.5198	15.4515	16.3658	16.0343	8.55704	11.6124	9.91003	10.6355	8.25572	9.10365	4.58391	8.40283	9.04491	10.9078	16.6264	17.3206	22.084	25.8517	36.2428	27.0528	19.9764	17.8448	9.25805	6.52519	2.36032	14.4767	18.1402	16.2421
Orotic acid	0	0	0	0	0	0.247106	0.264436	0	0.236872	0.226464	0.239346	0.488689	0.657465	0.16701	0.335972	0	0.141993	0.119874	3.30725	5.08542	0.329896	1.88929	5.53045	5.30944	0.834439	0.809649	0.80462	1.37553	1.11085	1.17991
O-Succinylhomoserine	0	0	0	0	0	0	0	0	0	0.0121625	0.0105992	0	1.63238e-05	0	0	0.00142456	0	1.74567e-06	0.115392	0.0878895	0.134311	0.26533	0.174789	0.152372	0	0	0	0.0695135	0.0670468	0.0805814
oxalic acid	19.6786	32.0397	37.5185	37.7606	32.7229	39.7121	40.8448	65.5688	26.6166	32.4436	24.8011	26.9657	18.2029	23.2627	16.7537	19.8199	22.0953	30.0993	10.6739	5.37999	5.69943	7.12668	5.74539	4.20961	4.96806	0	4.42668	0	0	0
oxamic acid	0.365057	0.92921	1.14922	1.29487	1.69961	1.75108	0.780249	0.962049	1.13266	1.12477	1.16734	1.27926	0.823248	0.568435	0.833835	0.685242	0.761525	3.14809	1.22379	0.874418	1.78053	1.24972	0.940911	0.873077	0.486715	0.5722	0.58073	1.05226	1.3864	1.78115
oxamide	0.336193	0	0	0	0	0	0	0	0	0	0	0	0	0.852705	0.879704	0	1.13713	0.951676	1.33616	1.61958	1.41367	0	1.75581	1.47321	0	0	0	0	1.11037	1.29628
oxoproline	198.878	545.123	195.175	187.212	581.846	696.257	253.79	283.551	278.235	259.157	329.782	392.671	1854.87	1785.21	1486.72	1427.1	1199.09	1482.96	764.67	479.1	572.916	688.447	503.034	466.241	494.669	471.101	484.671	1483.96	1222.54	0
palatinitol	2.64836	3.39622	2.6541	3.38885	3.28812	3.09889	3.32983	3.18898	2.96317	3.34013	2.9974	3.05297	0.268264	0.210406	0.187192	0	0.278253	0.247275	0.458513	0.392902	0.520626	0.474498	0.246411	0.123072	1.61927	1.40014	1.58372	0.093132	0	0.0808046
palmitic acid	7.74011	2.32907	0.737194	0.757	0.86798	0.960105	1.18073	1.36811	0.918334	1.24449	1.18608	1.62355	11.3474	1.80056	3.16274	2.30701	2.69073	2.03509	4.70733	3.19126	1.56031	6.708	3.53796	3.80647	2.11197	2.38286	4.84499	2.70361	6.85799	14.4916
p-Anisic acid	0	0	0	0	0	0	0.0514938	0.046273	0	0	0	0	0	0	0	0	0	0	0	0	0	0	0	0	0.314786	0.730177	0.813887	2.99189	2.16231	2.86709
pantothenic acid	2.16635	2.15253	1.73595	1.61584	1.84418	2.16899	2.06767	1.97444	1.91342	2.19239	1.81773	0.986377	2.7881	1.98701	2.87039	3.16017	2.98795	2.24298	1.42575	0.895743	5.19814	3.2829	1.95677	1.58775	1.23996	1.47432	1.2914	2.98213	2.47348	2.70813
p-benzoquinone	28.7861	35.398	33.2064	32.7882	35.1193	35.1431	38.9867	44.8911	38.4871	41.1656	42.4952	42.3529	72.895	64.4839	70.0895	74.0618	81.4556	67.6372	156.965	121.91	103.139	122.173	154.711	109.558	35.9386	35.8156	35.789	95.4554	86.5572	105.062
Pelargonic acid	0.412016	0.351532	0.400536	0.240744	0	0.250028	0.32252	0.44433	0.382917	0.424504	0.561232	0.979997	0.660973	0.706663	0.761764	0.954914	0.75985	0.860571	1.46012	1.19435	1.33862	1.14939	2.79536	0.834242	0.437986	0.418574	0.429244	1.10384	0.999741	1.18222
Phenaceturic acid	0.223416	0.310951	0.230777	0.205335	0.248921	0.277633	0.15077	0.168291	0.173696	0.182147	0.176164	0.182158	0	0	0	0	0	0	0	0	0	0	0	0	0.149464	0.139184	0.136397	0	0	0
phenylacetaldehyde	0.750891	0.931199	0.923366	0.859805	0	0.93433	1.02601	1.12803	1.02886	0.971331	1.14264	0.786809	2.31829	2.25957	0	1.10789	1.371	2.49213	2.63265	2.26496	1.69466	1.57968	7.81292	6.47486	0.655769	0.73146	0.712518	3.2834	3.43582	5.09383
phenylalanine	5.64034	5.81013	6.78036	6.63557	7.51378	8.06316	3.99603	4.31608	4.11699	4.78601	6.14525	6.53707	6.51342	4.36955	8.04557	11.633	6.47035	6.27877	2.28187	2.65269	7.02339	10.7071	6.40288	5.90213	6.9066	6.93016	6.38894	6.13656	6.5948	7.89
phenylethylamine	0.304257	0.355546	0.443852	0	0.485644	0	0.198032	0.119004	0.19079	0.07983	0.221004	0.195073	0.325644	0.20121	0	0.348376	0.320456	0.205578	0	0.0832879	0.289028	0.287849	0.0961991	0.109052	0.244835	0	0	0	0.257548	0.255193
Phenylphosphoric acid	0	0	0	0	0	0	0	0	0	0	0	0	0	0	0	0	0	0	0	0	0	0	0	0	0.07782	0.0831962	0.0776343	0	0.18347	0
phloroglucinol	2.1014	0.812703	0.664686	0.56886	0.564436	0.560732	4.15229	1.45044	0.967906	0.929982	0.977394	0.927345	7.37829	1.86781	1.4066	1.17496	1.16339	0.871709	12.0396	2.799	1.82507	1.93873	2.25524	1.44563	2.44225	0.801796	0.67665	7.90107	1.02766	1.28722
phosphate	272.326	322.991	284.843	303.375	317.926	319.952	460.693	538.005	534.313	525.726	141.665	144.794	1049.05	222.568	836.305	729.922	281.439	884.476	593.346	2511.28	1624.24	325.44	797.251	1839.86	353.092	345.033	343.437	488.77	373.907	1613.17
Phosphoglycolic acid	0.57518	0.683403	0	0.598549	0	0	0.703813	1.05365	0.684767	0.784922	0.801859	0.808397	0	0	0	0	0	0	0	0	0	0	0	0	0.12295	0.119921	0.122175	0	0	0
phosphomycin	1.49004	2.53483	2.65238	2.17159	1.9453	2.58953	0	0.787766	1.25314	3.99478	1.62053	1.2987	7.52708	1.17428	1.02172	1.90156	2.04654	3.19138	1.88389	1.44136	4.39846	2.92275	1.64367	2.06193	3.8842	3.47951	5.90712	3.29731	1.20928	0
phthalic acid	0	0	0	0	0	0	0	0	0	0	0	0	0.0808853	0.0468624	0.0924956	0.0901638	0.149188	0	0.331255	0.370504	0.158826	0.213994	0.275183	0.226814	0	0	0	0.168361	0.15811	0.204396
Phytol	1.16035	2.53783	0.271538	0.363987	0.204402	0.0917413	12.4546	9.03361	0.225703	0.259172	0.338979	0.451627	0.0382539	0	0	0	0	0	0.0521685	0	0	0	0.0625606	0.0471488	1.94729	1.99692	1.74602	0.0243153	0	0.0198099
phytosphingosine	0	0	0	114.114	0	0	0	0	0	12.4734	0	0	0	0	3.59758	3.08407	4.98354	2.3854	11.8435	12.477	0	0.371262	11.5274	11.5186	47.817	40.5848	39.5963	6.36553	5.26132	6.3501
piceatannol	0	0	0	0	0	0	0	0	0	0	0	0	0	0	0.524967	0	0	0	0	0	0	0	0	0	1.62345	1.46015	1.42992	0	0	0
picolinic acid	1.54754	1.19812	0.858941	0.709093	0.612129	0.560266	0.852176	0.834031	0.593792	0.530484	0.495671	0.470703	0.86395	0.818765	0.652281	0.59256	0.533088	0.453028	0.590378	0.456477	0.379776	0.563622	0.513549	0.397827	1.50736	0.326403	0.28751	0.745964	0.421426	0.515432
Pipecolinic acid	4.57886	3.7289	2.99436	2.78989	2.87479	3.27558	5.04503	3.77242	3.89136	4.02186	3.5408	3.87	2.63217	3.85479	3.97607	4.00023	4.7756	4.0513	12.5658	7.15591	4.59273	6.10489	5.98466	5.04595	5.26442	4.34142	6.1615	4.11057	4.67813	4.99597
proline	18.1584	10.1883	17.6604	16.3457	21.235	24.8732	7.60604	7.3545	10.3923	56.3048	13.0885	18.0341	6.8158	13.5342	7.82672	11.437	19.3039	46.1578	16.7683	22.5735	44.0211	37.4983	11.7037	18.0933	16.7121	14.4743	12.1398	9.56801	20.113	19.0465
Prostaglandin E2	0.213562	0.13662	0.162877	0	0	0.0644185	0.121418	0.0918426	0.0390882	0	0	0	0	0	0	0	0	0	0	0	0	0	0	0	0.300577	0	0	0	0	0
prunin degr. Prod.	0	0	0	0	0	0	0	0	0	0	0	0	0	0	0	0	0	0	0	0	0	0	0	0	0.186759	0.0727499	0.0612395	0	0	0
Purine riboside	1.61636	1.44938	1.37369	1.22788	1.20501	1.41961	1.36557	1.47117	1.07275	1.08006	1.15243	1.17757	0.852067	0.633597	1.18844	1.13682	1.3368	0.730267	2.91036	2.72198	1.30091	2.85237	3.88234	3.79972	2.22877	2.06689	2.21728	1.9375	1.81718	1.98815
putrescine	102.591	122.963	111.325	112.143	114.416	126.455	144.863	176.381	170.34	173.447	210.477	290.6	433.881	407.643	437.338	448.5	463.826	353.446	867.081	636.098	445.99	655.406	881.961	640.452	161.207	168.574	189.724	471.739	454.111	572.565
pyridoxal phosphate	0.428814	0.472438	0.321502	0.337373	0.604625	0.647938	0.262165	0.330118	0.757282	0.837769	1.23597	1.36039	0.152652	0.104471	0.130997	0.147827	0	0	0.163547	0.116795	0	0	0.339737	0.212896	0.366922	0.413889	0	0.238836	0.202117	0.257518
pyrogallol	8.35816	6.15989	4.64736	3.79579	3.55717	3.66722	8.8276	6.96892	6.0709	6.26168	5.73135	5.08379	10.8721	4.14427	3.39771	2.95195	2.68473	2.00081	16.7258	6.00936	4.06131	4.0606	4.51209	3.11907	7.84276	3.90134	3.3127	9.0621	2.33476	2.9328
pyrophosphate	0	0	0.0194106	0	0	0	0	0	0	0	0	0	0.0171179	0.0454847	0	0	0	0.0246678	0.0671868	0	0	0.0620985	0	0.108957	0.0103868	0	0.086983	0	0.0303034	0
Pyruvic acid	5.56899	7.33178	5.32141	5.36531	6.01417	5.95985	6.26321	6.20382	7.0863	5.76489	5.89018	6.16012	1.80915	1.1863	3.335	2.71293	2.17867	1.38894	2.40043	1.7774	3.69193	2.23173	4.43618	3.25877	4.11478	4.3503	4.32729	2.61302	2.32557	2.73453
Quinaldic Acid	0.113932	0.0560304	0.0942094	0.0977167	0.0674534	0.146794	0.120088	0.125473	0.137195	0.1446	0.151494	0.180754	0	0	0.00799605	0	0.02013	0.00308645	0	0	0.00336841	0.015003	0.00345831	0.0510401	0.0851874	0.083952	0.0836783	0.000738346	0.0169384	0.0308055
quinic acid	922.922	959.542	893.681	895.785	571.93	516.835	771.606	558.428	1062.8	998.372	989.049	977.197	96.8321	72.8242	64.9558	58.4181	134.599	104.431	84.045	61.6222	18.3242	49.0442	8.9647	6.98965	685.669	581.053	577.042	75.8171	64.8532	74.1608
raffinose	3.46995	6.98219	1.66565	1.91089	1.12974	1.6668	24.5814	16.5885	2.66885	6.95489	5.42469	4.72567	0	0	0	0	0	0	0	0	0	0	0	0	3.90266	2.53595	2.48143	0	0	0
resveratrol	0	0.467127	0.383159	0.369007	0.376167	0	0.390592	0.415032	0	0.362799	0.391568	0.411801	0	0	0	0	0	0	0	0	0	0	0	0	0.313434	0.316865	0.426697	0	0	0
Ribonic acid, gamma-lactone	0.0932354	0.107687	0.0895646	0.0811964	0.144553	0.1511	0.114587	0.138218	0.154528	0.164571	0.184593	0.202125	0	0	0	0.0758164	0.106704	0	0.125946	0	0.144656	0.172957	0.164371	0.164943	0	0	0	0.111943	0.0980929	0.11946
ribose	8.41871	9.87289	8.78113	8.4877	9.69805	10.4231	9.232	6.97715	4.78244	4.30813	4.25269	4.65314	1.53451	1.05414	1.47987	1.18469	1.84084	1.78891	1.72685	1.11578	3.10153	4.28043	2.18468	1.91124	4.60794	4.37922	4.4528	2.00429	1.67077	2.0216
ribose-5-phosphate	0	0	0	0.0947725	0.175723	0.118834	0	0	0	0	0	0	1.32374	0.141713	0	0	0.447568	0.335126	0	0	0.420294	0.351648	0.218044	0.701103	0	0	0	0.374165	0.096233	0.128452
ribulose-5-phosphate	0.0449467	0	0	0	0.0354632	0	0.0939986	0	0	0	0	0	0.0853942	0.0762261	0.0859889	0.0949266	0	0.0755351	0.173639	0.0916947	0.0865941	0	0.0664363	0	0	0	0	0.0881398	0.104945	0.132654
Saccharic acid	10.8916	14.0333	11.6556	11.6796	9.26883	10.8711	11.2447	16.9623	11.1419	13.7569	14.0212	13.8507	13.4581	8.7834	10.5291	8.26179	15.5698	13.683	13.7921	12.7409	24.2166	13.0109	19.418	16.1895	12.0355	11.4098	11.5252	14.9777	13.3324	15.3544
saccharin	0	0	0	0	0	0	0	0	0	0.255798	0.369399	0.337914	1.12484	0	0.615373	0.595745	0.918903	0.689667	1.20622	0.902612	0.71599	1.0103	0.797239	1.32904	0	0	0	1.17804	0.90117	0.932387
salicin	0	0	0	0	0	0	0	0	0	0	11.3508	13.2771	0	3.47191	0	0	8.3741	6.49583	0	0	47.3182	7.76845	1.95145	1.93886	84.3437	66.9333	68.1396	5.15008	3.75948	4.04929
salicyl alcohol	0.265205	0.286744	0.23886	0.234487	0.268423	0.261375	0.326977	0.326543	0.293154	0.318157	0.287473	0.323753	0.0273188	0.0168122	0.042068	0.0265847	0	0	0	0	0.0821955	0.0550512	0.114262	0.0463469	0.158696	0.195964	0.181141	0	0.0327811	0.0299809
Salicylaldehyde	0.290772	0.19149	0.144091	0.172481	0.210591	0.186783	0.338962	0.208763	0.186755	0.275547	0.251197	0.257501	0.907425	0.659363	0.529763	0.672781	0.997026	0.762336	1.5657	0.956945	0.680948	0.689954	1.21993	0.680077	0.265709	0.356032	0.635186	1.3711	0.690033	0.874656
salicylic acid	0	0	0.333455	0	0	0.275187	0.45635	0.393902	0.422473	0.454622	0.423985	0	0	0	0	0	0	0	0	0	0	0	0	0	0	6.91568	6.93676	12.849	11.2505	14.6746
sarcosine	0.192808	0.104706	0	0	0	0	0.173715	0	0	0.0468384	0	0	0.404243	0.171734	0	0.158745	0	0.106815	0	0.395426	0.33299	0	0	0	0.273855	0.0388452	0.0842432	0.452259	0	0
S-carboxymethylcysteine	0.0214206	0.0507717	0.289779	0.291476	0.320063	0.311644	0.191246	0.264247	0.258614	0.23303	0.263805	0.261469	0.504037	0.54954	0.576219	0.637826	0.638676	0.623728	0	0	0.844224	0.893229	1.10973	0.849381	0.211977	0.217299	0.196153	0.634436	0.684242	0.848874
scopoletin	0	0	0	0	0	0	0	0	0	0	0	0	0.112267	0	0.0982948	0.0981186	0.141452	0	0.406582	0.191965	0.290471	0.479015	0.391469	0.258596	0	0	0	0.224483	0.147931	0
Sedoheptulose	1.14658	1.33976	1.08652	0.965239	0.980264	0.928485	1.05219	1.00157	0.786225	0.750956	0.803211	0.780845	0	0.0327853	0	0	0	0	0	0	0	0	0	0.105752	1.32996	0.85142	0.800038	0	0	0
serine	167.124	150.588	178.327	164.226	193.638	240.949	57.1653	69.6391	96.7332	97.23	120.89	160.161	32.0045	41.3139	24.078	40.4535	42.9309	129.294	9.90408	17.2626	28.3179	38.1793	7.22103	33.3279	65.2931	63.5439	63.7932	20.4835	39.4087	38.9569
shikimic acid	298.293	274.362	308.333	253.193	280.675	305.8	185.595	284.762	202.457	198.114	208.026	186.325	19.8406	11.0427	14.5275	13.9148	24.6992	18.7227	12.6808	10.5738	16.8186	24.0728	10.6015	10.853	154.573	139.524	141.284	16.5413	16.818	18.5224
Sinapyl alcohol	0.249354	0	0.296676	0.285381	0.301951	0.315717	0.3203	0.361127	0.341336	0.31264	0.315065	0.344075	0.527406	0.483066	0.515992	0.540467	0.643687	0.547849	0.964064	0.863308	0.843871	0.85111	1.08931	0.736435	0.295679	0.293017	0.270721	0.658678	0.671904	0.780653
Sophorose	10.2086	9.22925	10.4342	10.4066	9.25101	8.27313	5.13431	6.94181	5.68048	4.71507	6.0381	6.34947	2.60757	1.68199	3.19814	2.22577	4.58378	3.2491	3.89812	3.16316	3.5543	5.90672	8.44501	6.77036	10.8432	12.1524	14.6232	3.88064	3.57364	4.60768
sorbitol	2.69225	5.93419	4.12015	4.28766	3.52354	4.01759	3.91375	4.33578	6.37416	6.79883	7.847	9.09274	0.369722	0.307401	0.448463	0.489818	0.615417	0.51602	0	0	1.17712	0.529934	0.771252	0.471096	17.1574	16.1421	16.6934	0.54464	0.552266	0.595003
sorbose	0.976285	1.04865	0.778914	0.694609	0.794644	0.892487	0	0	0.614943	0.00104443	0	0.016258	0.13561	0.127182	0.107117	0.129463	0.184467	0.102729	0.378478	0.277069	0.504232	0.334588	0.315948	0.311814	0	0	0	0.266024	0.166499	0.154413
stearic acid	6.08495	1.70775	0.405723	0.456495	0.417897	0.502179	0.527102	0.798096	0.489716	0.690605	0.792427	0.942136	7.60587	0.816748	1.53331	1.00681	1.21225	0.822587	1.77141	1.36954	0.654794	3.51784	1.3538	1.68474	1.25792	1.60838	3.37493	1.19687	4.2041	9.25308
succinate semialdehyde	1.16617	0.989488	0.931683	0.83125	0.961499	1.14942	0.54425	0.403563	0.3605	0.358351	0.40424	0.486767	0.0850627	0.178471	0.157692	0.285667	0.250325	0.168685	0.297123	0.297391	0.292207	0.28917	0.314081	0.351698	0.355473	0.374482	0.392438	0.133362	0.127967	0.160831
succinic acid	9.83859	9.37263	8.68573	8.49055	7.52347	8.69532	10.1166	10.4994	10.1378	13.5278	12.8817	12.6767	1.32597	0.86389	1.26293	1.10442	2.13079	1.58184	2.97597	2.16788	3.97506	4.26463	3.3826	2.58433	7.82569	7.21157	7.27451	2.39006	1.95261	2.40592
sucrose	0	0	0	0	0	0	295.735	0	326.256	336.172	40.5632	0	170.681	135.362	179.314	173.904	300.949	208.967	385.156	338.72	231.737	502.574	413.54	342.4	0	99.3004	396.817	270.516	246.152	284.977
Sucrose-6-Phosphate	0.190314	0.220544	0	0.229721	0.291416	0.309748	0.137449	0.269584	0.305614	0.278549	0.328619	0.29201	0	0	0	0	0	0	0	0	0	0	0	0	0.172528	0.183705	0.10394	0	0	0
sulfuric acid	0.338422	0	3.40119	2.49242	3.47112	0.440933	0.588165	2.26232	1.89001	0	3.71954	3.50315	0	0	0	0.958511	0.0727894	0.0988648	0	0.121872	0	0	0.159799	0.189339	0	0	0	0	0	0
Synephrine	0	0	0	0.517004	0.654437	0.640867	0.578241	0.443305	0.803303	0.784144	0.927568	0.939401	0	0	0	0	0	0	0	0	0	0	0	0	0.964358	0.667345	0.599435	0	0	0
Tagatose	164.257	170.837	186.199	177.909	191.231	177.867	80.0065	112.707	70.1379	58.8121	69.5442	80.0538	32.9903	21.1531	48.8258	31.7693	67.9891	79.8955	50.7402	40.943	65.4452	62.9836	80.9451	74.4189	187.703	166.07	167.114	56.2838	50.1971	58.816
tartaric acid	4.67448	5.05682	4.70905	4.56409	3.34857	3.51757	4.56292	6.61925	4.92842	5.39952	5.01259	4.81451	0.745146	0.313604	0.85568	0.472658	2.5145	3.61737	0	0.376482	12.5834	2.30321	0.902813	0.399322	3.31534	3.12142	3.13396	2.24849	1.97702	2.32208
Tartronic acid	1.21334	1.72741	1.41952	1.36704	1.22196	1.52022	1.72305	1.84266	1.47056	1.94584	1.77034	1.94518	2.96188	1.96535	2.68259	2.47245	3.12544	2.01618	4.19029	3.68729	4.7529	3.8759	0.436186	4.95516	1.41374	1.27017	1.29921	3.46239	0.278686	3.53693
TES	2.62347	5.12649	3.791	3.18931	3.52295	3.41198	4.54886	9.19304	10.5858	9.61935	13.3482	13.3986	0.328117	0.402271	0.71443	0.870754	1.176	0.714024	0.290808	0.205902	0.354864	1.66935	1.36548	0.144893	4.19199	6.85195	5.65206	0.526396	0.730313	0.136918
tetracosane	0.510732	0.163296	0	0.0831376	0	0.0118107	0	0	0.0147866	0.251099	0.0280085	0.131715	1.74903	0.127629	0.334101	0.172854	0.273121	0.161796	0.433882	0.199946	0	0.368735	0	0.303365	0	0.179306	0.462267	0.131732	0.678968	1.6345
Threitol	8.15371	12.3884	10.1896	11.7481	8.2011	7.66422	13.8025	13.1035	10.3867	7.89781	9.53984	12.3332	2.90915	2.34818	4.45612	5.67389	1.69521	0.733489	2.31591	1.27212	88.5162	41.7932	24.3965	17.2292	7.26737	6.91568	6.93676	0	11.2505	0
threo-beta-hydroxyaspartate	0.634558	0.673614	0.939097	0.834346	0.903563	0.86827	0	0.373757	0.408089	0.436222	0.388932	0.463835	1.16062	1.6015	0.771223	0.956778	1.38801	1.62047	0	0.381381	1.37868	1.05679	0.565888	1.20477	0.291384	0.269122	0	1.16145	0.946191	0.704759
Threonic acid	30.2828	36.1104	34.5805	31.9051	28.2706	26.845	20.4582	31.188	19.504	22.4546	24.8558	28.2821	2.48309	2.18801	1.76515	1.29187	2.62354	4.15955	1.43429	1.12584	6.61111	4.08364	2.17149	1.59212	37.3955	35.7025	35.9366	3.78264	2.63253	3.51857
threonine	10.6869	10.0466	7.81998	7.51498	8.10923	9.16326	6.56128	7.66122	6.84236	6.826	8.06343	8.73252	12.9568	8.61593	9.21665	9.39025	10.1723	19.6116	3.11255	4.63543	9.21167	12.8251	5.06478	5.38193	8.68818	8.57379	8.29906	10.4331	10.0317	11.7256
thymidine	0.117687	0.137506	0.13225	0	0.18848	0.222776	0.0900753	0.0953062	0.107285	0.105857	0.155092	0.138885	0.0907444	0.073392	0.0994478	0.103096	0.133496	0.0643786	0	0	0.108996	0.0470514	0	0.0448667	0.0594281	0.0809871	0.0780268	0.048625	0.10817	0.0794841
thymine	7.55247	4.1069	2.8827	2.2596	2.22804	2.18734	5.18642	3.15646	2.2315	1.96358	1.99458	1.96079	23.8879	8.62065	5.69533	4.58057	4.37348	3.2381	27.7738	9.43822	6.61151	7.07093	6.48497	4.46153	9.32092	1.56996	2.22108	22.5429	3.27326	4.16386
toluenesulfonic acid	0	0	0.0648447	0	0	0	0	0	0.0298947	0	0	0.0655768	0.0840186	0	0.135813	0	0	0	0	0	0.127457	0.194962	0.194369	0	0	0	0.154334	0.183996	0.176427	0.204812
trans,trans-Muconic acid	0.17309	0.132747	0.104618	0	0.0905011	0.105354	0.224252	0.126035	0	0	0.0747541	0	0.411831	0.210542	0.28985	0.273914	0.264643	0.224088	0.59664	0.500009	0.490473	0.524721	0.458155	0.357289	0.489687	0.23536	0.373783	0.394672	0.27644	0.396945
trans-4-hydroxy-L-proline	0.0873416	0.120011	0.149768	0.140109	0.186747	0.19368	0.0843874	0.106507	0.104583	0	0.109026	0.126946	0.231372	0.192223	0.243316	0.300041	0.358725	0.247892	0	0	0.335936	0.375626	0.457857	0.394251	0.174391	0.183343	0.183429	0.25825	0.277712	0.349661
trehalose	19.9256	0.632799	16.2315	11.0423	7.62385	1.86765	22.6722	22.6828	26.2703	24.2368	26.8504	2.45813	13.5304	3.77072	10.8861	10.7723	40.5872	10.977	29.3215	27.1685	94.8237	74.4416	78.7383	66.5227	13.6807	9.23638	9.35326	2.64453	2.02597	2.1297
trehalose-6-phosphate	2.22551	2.55124	2.19887	2.36146	3.98624	4.047	2.61726	2.38756	2.86018	3.92046	2.62268	2.77818	0.098584	0.107521	0.155254	0.130518	0	0.156018	0.252909	0.31121	0.400636	0.603358	0.429032	0.347811	0.935574	0.970202	0.616989	0.224655	0.265716	0.384165
Tricetin	0.670091	1.19234	1.331	1.21097	1.37257	1.52513	1.13593	1.61453	1.70351	0	1.95024	2.1011	0.210811	0.272977	0.30367	0.306	0.362504	0.272414	0	0	0	0	0	0	0.563059	1.4727	1.24819	0.406686	0.287265	0
tryptophan	42.4796	36.0616	28.8867	40.5948	29.5392	20.828	57.9819	87.2407	31.9429	106.953	33.8517	35.1839	0.425299	9.37498	20.9807	24.5888	24.7575	23.5713	2.38903	6.349	59.8981	30.8051	18.1741	18.4077	18.1745	23.9031	17.608	8.92892	23.1849	27.2889
Tryptophol	1.21725	1.9636	2.00728	1.89213	2.38583	2.47016	1.09522	1.23931	1.92927	2.1156	2.33269	2.68072	0	0	0	0	0	0	0	0	0	0	0	0	2.64525	0	2.27853	0	0	0
Turanose	1.24278	1.25294	1.60804	1.61592	1.97409	2.24402	0	1.06755	1.0627	1.40888	1.45326	1.46838	1.73248	2.00144	2.60503	2.72506	3.51444	2.63673	1.39129	0.998332	3.10623	2.76046	1.30355	0.852779	0.483726	0.958006	1.29305	1.83607	2.17411	2.38655
tyramine	0	0	0	0	0	0	0	0	0	0	0	0	0	0	0	0	0	0	0.562115	0.384752	0.942938	0.995682	0.516045	0.505842	1.6518	1.47736	1.46907	0.370536	0.288535	0
tyrosine	66.9271	92.3558	93.4447	89.3093	93.2512	93.6526	71.7267	94.7372	86.9004	86.7979	99.9783	94.465	140.698	197.959	191.312	208.04	229.425	187.233	287.589	272.727	272.238	305.152	349.666	280.554	84.7387	82.518	76.6958	176.085	231.368	273.771
uracil	3.98847	3.29353	2.69962	2.30398	2.22159	2.40121	6.60377	5.15541	3.66388	3.28528	3.11732	3.08227	12.386	7.57247	5.90033	4.99838	5.00353	3.58033	14.7521	9.8984	7.5246	8.17257	7.98748	6.2281	4.3794	2.49157	2.17946	14.6908	4.29135	5.99507
urea	1.418	3.85024	0.990873	0.759695	0.739757	0.788344	0	0	0	0	0	0	0	0	32.0686	27.118	0	0	0	0	0	0	0	116.022	1.46681	1.50102	1.34492	0	0	0
uridine	0.584381	0.836274	0.686991	0.564699	0.518719	0.517879	0.587417	0.822253	0.632818	0.570768	0.536666	0.61976	0	0	0	0	0	0	0	0	0	0	0	0	0.257717	0.242523	0.204448	0	0	0
Uridine monophosphate	0.121232	0.0727726	0.0573677	0.0497381	0	0	0.0813689	0.0651793	0.045587	0.0459	0	0	0.118824	0	0.081457	0.0617932	0.120139	0.046789	0.217631	0	0.164487	0.214313	0.16131	0.156804	0.167027	0.0159763	0.023131	0.1159	0.107527	0.130572
urocanic acid	0.068524	0	0.0993211	0.0893601	0	0.0757368	0.112341	0.187513	0.212094	0.202657	0.249305	0.250537	0	0	0	0	0	0	0	0	0	0	0	0	0	0	0.121735	0	0	0
valine	7.91945	8.22982	6.42986	6.17826	7.66172	7.46359	4.50059	4.20852	5.26479	4.9618	6.28425	7.05463	12.7683	14.9465	22.0504	25.3931	24.6969	26.2036	15.2491	14.5686	37.4769	46.6591	27.8646	24.0638	15.6903	14.7459	14.5811	17.4998	24.1447	29.145
Vanillylmandelic acid	3.0953	3.36285	2.18007	1.76442	2.00716	1.73782	2.13075	0	3.45126	3.16384	3.60282	3.72725	0	0	1.31943	2.25317	0	0	0	0	5.15619	5.10731	1.67321	1.38753	54.3783	37.5935	35.3633	1.87336	1.23811	1.58187
xanthine	0.156534	0.111153	0.10211	0.0741721	0.0610486	0.0551322	0.129585	0.127892	0	0	0	0	0	0	0	0	0	0	0	0	0	0	0	0	0.0694072	0	0	0.072401	0	0
xanthotoxin	0.115843	0.0795984	0.10325	0.115551	0.0840499	0.140115	0.168563	0.263339	0.263686	0.289787	0.293543	0.32058	0	0	0	0	0	0	0	0	0	0	0	0	0	0.108634	0	0	0	0
xanthurenic acid	0.159368	0.135164	0	0.135335	0	0.100638	0	0	0.12662	0.139257	0.147597	0.132445	0.0957485	0.0814936	0.0841706	0.0906592	0.133022	0.0982986	0	0.0585042	0.139336	0.0863275	0.0831704	0.0766297	0.148469	0.134303	0.123683	0.141502	0.0989099	0.105528
1LC, control tea leaf
2LND, N-deficient tea leaf
3RC, control tea root
4RND, N-deficient tea root
