# Supplementary material for: The GC-TOF/MS-based Metabolomic analysis reveals altered metabolic profiles in nitrogen-deficient leaves and roots of tea plants (Camellia sinensis)
Source: BMC Plant Biol. 2021 Nov 2;21:506. doi: 10.1186/s12870-021-03285-y (PMC8561955; doi:10.1186/s12870-021-03285-y)
Supplement: Supplementary file 2 — Additional file 2: Table S2. The altered metabolites in response to N-deficiency in tea leaves; [file 12870_2021_3285_MOESM2_ESM.xlsx]

## Sheet: LEAF
Table S2. The altered metabolites in response to N-deficiency in tea leaves.
Metabolites	Super Class	Class	Subclass	VIP1	P-value	Fold change	LC-12	LC-2	LC-3	LC-4	LC-5	LC-6	LND-13	LND-2	LND-3	LND-4	LND-5	LND-6
4-aminobutyric acid	Alkaloids and derivatives	Null	Null	1.27136	0.00395322	0.41621	11.0885	5.36329	6.40688	5.26421	8.12157	12.1447	4.28893	2.2933	3.85508	4.35363	2.43599	2.9131
allose	Benzenoids	Phenols	Benzenediols	1.22519	0.0043505	0.516765	21.9511	48.3011	29.3613	22.9477	33.9285	28.2837	19.7117	13.3701	17.562	16.3926	14.7387	13.7093
cyclohexylamine	Benzenoids	Benzene and substituted derivatives	Biphenyls and derivatives	1.48699	3.683e-05	0.137776	2.71433	1.21184	1.81703	2.60851	1.57356	2.26285	0.450889	0.131421	0.153253	0.224987	0.285067	0.433619
dihydroxyacetone	Benzenoids	Benzene and substituted derivatives	Phenoxyacetic acid derivatives	1.48636	0.000159503	3.25524	1.36583	0.588849	1.17362	1.36203	0.915156	1.50782	1.74099	3.66895	4.05081	4.10917	4.37141	4.56312
gly-pro	Benzenoids	Phenols	Benzenetriols	1.39721	0.00410877	2.39218	0.15881	0.26675	0.228228	0.29148	0.318335	0.342299	0.271075	0.516033	0.588152	0.687587	0.863402	0.915355
L-Threose	Benzenoids	Anthracenes	Anthraquinones	1.13644	0.025426	1.64127	0.19931	0.174074	0.174931	0.225811	0.221713	0.223996	0.45366	0.494478	0.233753	0.197515	0.337192	0.285476
pelargonic acid	Benzenoids	Benzene and substituted derivatives	Benzoic acids and derivatives	1.00143	0.062236	1.88264	0.412016	0.351532	0.400536	0.240744	0	0.250028	0.32252	0.44433	0.382917	0.424504	0.561232	0.979997
phenaceturic acid	Benzenoids	Benzene and substituted derivatives	Benzoyl derivatives	1.3667	0.000888573	0.690182	0.223416	0.310951	0.230777	0.205335	0.248921	0.277633	0.15077	0.168291	0.173696	0.182147	0.176164	0.182158
phenylalanine	Benzenoids	Benzene and substituted derivatives	Benzyl alcohols	1.25984	0.0137169	0.739242	5.64034	5.81013	6.78036	6.63557	7.51378	8.06316	3.99603	4.31608	4.11699	4.78601	6.14525	6.53707
threonic acid	Benzenoids	Phenols	Benzenediols	1.08277	0.0159105	0.780569	30.2828	36.1104	34.5805	31.9051	28.2706	26.845	20.4582	31.188	19.504	22.4546	24.8558	28.2821
alizarin	Benzenoids	Benzene and substituted derivatives	Benzoic acids and derivatives	1.49038	0.000253936	2.53952	3.61647	3.96909	3.21808	2.63664	2.8251	2.86436	4.57944	6.95857	7.7001	9.70222	9.94203	9.69804
cis-phytol	Benzenoids	Benzenoids	Methoxyphenols	1.50371	5.38199e-05	1.67215	0.114578	0.101097	0.119984	0.12813	0.120495	0.137872	0.154776	0.183114	0.218269	0.211093	0.21733	0.222968
creatine DEGR	Benzenoids	Phenols	Benzenediols	1.26781	0.0195091	1.31758	2.65804	3.35161	3.43685	3.49284	4.00989	4.4718	3.3161	4.45355	4.63765	5.02707	5.52625	5.26335
guaiacol	Benzenoids	Phenols	Benzenediols	1.40567	0.00174421	2.20822	0.22851	0.222298	0.248357	0.289107	0.232397	0.349219	0.335963	0.551757	0.514735	0.501451	0.738873	0.823879
methyl octanoate	Benzenoids	Phenols	Benzenetriols and derivatives	1.46046	0.000203357	1.25534	3.51071	4.35908	3.99571	4.00181	4.22613	4.3438	4.7611	5.56998	4.74807	5.11521	5.25641	5.22625
nicotianamine	Benzenoids	Phenols	Benzenetriols and derivatives	1.26306	0.0047101	0.368639	3.36067	2.03225	5.7908	5.74369	3.69968	4.00975	1.04061	0	1.39316	1.83076	2.96777	1.84981
p-benzoquinone	Benzenoids	Benzene and substituted derivatives	Benzyl alcohols	1.4525	0.000217419	1.23916	28.7861	35.398	33.2064	32.7882	35.1193	35.1431	38.9867	44.8911	38.4871	41.1656	42.4952	42.3529
5-hydroxyindole-2-carboxylic acid	Lipids and lipid-like molecules	Fatty Acyls	Fatty acids and conjugates	1.09363	0.10703	3.71405	0.92239	0.532452	0.299097	0.225162	0.254031	0.226296	3.13983	3.13571	2.36508	0.176991	0.163411	0.153417
allantoic acid	Lipids and lipid-like molecules	Fatty Acyls	Fatty acids and conjugates	1.00566	0.0402648	0.495258	0.548246	0.689426	0.534338	0.41439	0.163388	0.561462	0.452002	0.102123	0.366831	0.0797272	0.0542194	0.386919
beta-hydroxypyruvate	Lipids and lipid-like molecules	Fatty Acyls	Fatty acids and conjugates	1.05178	0.0581484	2.08619	3.57662	1.93396	1.60515	1.58559	2.6162	4.18565	3.77745	1.98658	2.34176	7.51248	8.16408	8.56027
D-glucoheptose	Lipids and lipid-like molecules	Steroids and steroid derivatives	Cholestane steroids	1.53026	3.75684e-05	1.4354	1.8219	1.85435	1.5385	1.44532	1.48905	1.59749	2.57158	2.53681	2.15528	2.2762	2.23518	2.21525
glutamic acid	Lipids and lipid-like molecules	Steroids and steroid derivatives	Cholestane steroids	1.51173	4.04188e-05	0.467844	318.322	241.26	325.175	294.318	323.491	400.72	121.511	135.801	135.812	130.978	164.917	201.423
pyridoxal phosphate	Lipids and lipid-like molecules	Glycerophospholipids	Glycerophosphates	1.08225	0.118255	1.70075	0.428814	0.472438	0.321502	0.337373	0.604625	0.647938	0.262165	0.330118	0.757282	0.837769	1.23597	1.36039
trehalose	Lipids and lipid-like molecules	Prenol lipids	Diterpenoids	1.04155	0.0434697	2.18358	19.9256	0.632799	16.2315	11.0423	7.62385	1.86765	22.6722	22.6828	26.2703	24.2368	26.8504	2.45813
1,5-anhydroglucitol	Lipids and lipid-like molecules	Prenol lipids	Monoterpenoids	1.43562	0.000846467	1.37987	2.96479	3.77363	3.81559	3.53341	3.52344	3.53403	3.93105	5.07934	4.27876	5.61751	5.17653	5.09391
2-hydroxy-3-isopropylbutanedioic acid	Lipids and lipid-like molecules	Prenol lipids	Diterpenoids	1.16451	0.0106557	0.704978	7.87226	5.7899	6.18184	4.84454	6.65434	6.06517	4.18973	6.38975	3.89215	3.99575	4.45347	3.45101
5-Aminovaleric acid	Lipids and lipid-like molecules	Prenol lipids	Sesquiterpenoids	1.49694	7.68329e-05	1.3184	70.4185	84.4794	77.704	77.7451	79.8016	87.6951	96.1954	113.488	97.7362	101.67	107.693	113.208
Epigallocatechin	Lipids and lipid-like molecules	Fatty Acyls	Fatty acid esters	1.34834	0.00113923	15.0266	4.81964	8.60819	3.73504	4.60225	1.8322	2.01598	49.1883	89.602	78.7926	68.8683	92.3505	6.07841
L-cysteine	Lipids and lipid-like molecules	Fatty Acyls	Fatty acids and conjugates	1.08414	0.191103	1.24446	0.631191	0.88904	0.897854	0.829196	1.04871	1.06356	0.622624	0.835481	1.01556	1.33518	1.32179	1.53908
N-acetyl-beta-alanine	Lipids and lipid-like molecules	Prenol lipids	Diterpenoids	1.5407	9.44221e-06	1.86448	0.289748	0.319153	0.265702	0.238555	0.257723	0.291156	0.447077	0.524734	0.492193	0.637122	0.518779	0.478923
putrescine	Lipids and lipid-like molecules	Fatty Acyls	Fatty acyl glycosides	1.337	0.00399638	1.69027	102.591	122.963	111.325	112.143	114.416	126.455	144.863	176.381	170.34	173.447	210.477	290.6
quinaldic Acid	Lipids and lipid-like molecules	Fatty Acyls	Fatty acids and conjugates	1.13765	0.014492	1.49202	0.113932	0.0560304	0.0942094	0.0977167	0.0674534	0.146794	0.120088	0.125473	0.137195	0.1446	0.151494	0.180754
trans-4-hydroxy-L-proline	Lipids and lipid-like molecules	Fatty Acyls	Fatty acyl glycosides	1.02622	0.042192	0.605532	0.0873416	0.120011	0.149768	0.140109	0.186747	0.19368	0.0843874	0.106507	0.104583	0	0.109026	0.126946
2-amino-2-methylpropane-1,3-diol	Organic acids and derivatives	Carboxylic acids and derivatives	Amino acids, peptides, and analogues	1.16344	0.0140318	0.237586	1.15389	1.26762	6.85268	8.51964	5.66311	8.15303	1.0208	0.919007	1.65067	1.32687	1.18944	1.40331
5-hydroxytryptophan	Organic acids and derivatives	Hydroxy acids and derivatives	Alpha hydroxy acids and derivatives	1.2644	0.00576282	1.23494	0.767661	1.09805	0.929737	0.846796	0.767838	0.968895	1.06058	1.14592	1.00104	1.21328	1.1166	1.10533
7-alpha-Hydroxycholesterol	Organic acids and derivatives	Keto acids and derivatives	Medium-chain keto acids and derivatives	1.37695	0.00117921	1.98767	0.222611	0.300284	0.265741	0.24916	0.308999	0.363644	0.390599	0.490376	0.574571	0.825662	0.528551	0.590035
adrenaline	Organic acids and derivatives	Keto acids and derivatives	Short-chain keto acids and derivatives	1.04278	0.045477	1.28929	27.0355	38.5038	26.6322	21.6035	21.9224	18.8838	40.8586	31.3021	33.3595	30.219	31.4718	32.0896
benzoylformic acid	Organic acids and derivatives	Carboxylic acids and derivatives	Amino acids, peptides, and analogues	1.43387	0.000256727	2.46536	0.654464	0.213382	0.496093	0.440856	0.332374	0.816574	0.800688	1.15214	1.29335	1.20254	1.33671	1.49661
D-alanyl-D-alanine	Organic acids and derivatives	Carboxylic acids and derivatives	Amino acids, peptides, and analogues	1.42924	0.00119316	0.498345	4.00883	3.98936	5.52099	5.76077	6.09106	5.87427	1.19309	1.42245	3.08431	2.64662	3.48196	3.74251
D-Talose	Organic acids and derivatives	Carboxylic acids and derivatives	Amino acids, peptides, and analogues	1.6064	1.81349e-08	0.38113	56.762	66.1079	64.4382	63.442	74.1123	67.6694	26.6342	28.2488	23.9263	23.0709	21.7254	25.9999
glutamine	Organic acids and derivatives	Carboxylic acids and derivatives	Carboxylic acids	1.41651	0.000527014	0.181153	33.0955	48.0582	84.3538	111.831	90.692	99.3824	5.17353	11.6394	16.3609	13.3173	19.2311	18.951
L-Gulonolactone	Organic acids and derivatives	Carboxylic acids and derivatives	Amino acids, peptides, and analogues	1.29501	0.0141959	1.71075	2.82691	4.09246	3.84904	3.62826	2.725	3.16779	2.75103	4.07155	6.52865	6.86873	7.12818	7.36205
lumazine	Organic acids and derivatives	Carboxylic acids and derivatives	Amino acids, peptides, and analogues	1.2528	0.00864211	1.2061	1.34463	1.63441	1.34785	1.16094	1.23019	1.21796	1.7665	1.68671	1.56626	1.59245	1.50448	1.45518
N-Methyl-L-glutamic acid	Organic acids and derivatives	Carboxylic acids and derivatives	Amino acids, peptides, and analogues	1.33872	0.0014219	3.00227	1.53803	1.44627	1.07537	0.199249	0.197715	0.242267	1.90184	1.96508	2.49958	3.50204	2.06953	2.16929
octanal	Organic acids and derivatives	Carboxylic acids and derivatives	Amino acids, peptides, and analogues	1.34002	0.00170491	0.0756928	142.828	172.204	560.818	733.672	503.607	524.954	5.41543	13.8728	32.0319	26.011	52.0801	70.2725
ribose	Organic acids and derivatives	Hydroxy acids and derivatives	Beta hydroxy acids and derivatives	1.35944	0.00235433	0.614307	8.41871	9.87289	8.78113	8.4877	9.69805	10.4231	9.232	6.97715	4.78244	4.30813	4.25269	4.65314
succinate semialdehyde	Organic acids and derivatives	Carboxylic acids and derivatives	Amino acids, peptides, and analogues	1.55015	2.6172e-06	0.424192	1.16617	0.989488	0.931683	0.83125	0.961499	1.14942	0.54425	0.403563	0.3605	0.358351	0.40424	0.486767
2-Deoxycytidine-5-triphosphate	Organic acids and derivatives	Carboxylic acids and derivatives	Amino acids, peptides, and analogues	1.49171	0.000112349	2.56483	0.290337	0.313043	0.246352	0.243648	0.275328	0.280962	0.44847	0.53034	0.814775	0.803693	0.844114	0.789729
acetol	Organic acids and derivatives	Hydroxy acids and derivatives	Medium-chain hydroxy acids and derivatives	1.57707	4.71188e-07	0.190352	0.648141	0.697684	0.776421	0.819455	0.563637	0.655733	0	0.0968876	0.15134	0.142021	0.178535	0.223284
benzoic acid	Organic acids and derivatives	Carboxylic acids and derivatives	Amino acids, peptides, and analogues	1.33288	0.00216976	1.24553	0.653092	0.6237	0.561717	0.519572	0.536656	0.496587	0.707606	0.750713	0.604706	0.677984	0.751186	0.731804
benzyl alcohol	Organic acids and derivatives	Carboxylic acids and derivatives	Amino acids, peptides, and analogues	1.49039	2.97686e-05	0.559386	0.694131	0.833578	0.670458	0.660269	0.664644	0.654944	0.537771	0.382681	0.325747	0.353227	0.330738	0.406964
beta-Glycerophosphoric acid	Organic acids and derivatives	Carboxylic acids and derivatives	Amino acids, peptides, and analogues	1.48595	0.000164774	2.24841	0.289693	0.366262	0.249172	0.241787	0.316258	0.426957	0.499876	0.544448	0.74983	0.788847	0.811574	0.855221
caffeic acid	Organic acids and derivatives	Carboxylic acids and derivatives	Amino acids, peptides, and analogues	1.22669	0.00938662	1.44409	11.4184	9.11146	7.35066	6.79599	8.65244	9.1983	9.96907	10.9767	12.3425	11.2499	16.2608	15.0549
carnitine	Organic acids and derivatives	Hydroxy acids and derivatives	Alpha hydroxy acids and derivatives	1.37767	0.000854415	1.25492	2.1794	2.59586	2.41021	2.28032	2.45167	2.52533	2.81295	3.45164	2.81638	3.15133	3.16433	2.72793
catechol	Organic acids and derivatives	Carboxylic acids and derivatives	Amino acids, peptides, and analogues	1.29324	0.0208868	2.7254	0	0.2305	0.173818	0.142958	0.169451	0.150485	0	0.393708	0.445229	0.391522	0.538258	0.594787
conduritol b epoxide	Organic acids and derivatives	Carboxylic acids and derivatives	Amino acids, peptides, and analogues	1.11249	0.110786	0.725733	0.045182	0.0593461	0.0604153	0.0645666	0.066218	0.0611579	0	0.0550607	0.049388	0.0443684	0.0552233	0.0549624
Dehydroabietic acid	Organic acids and derivatives	Carboxylic acids and derivatives	Amino acids, peptides, and analogues	1.53717	2.38029e-05	1.41185	2.57419	3.20648	2.63547	2.72612	2.77912	3.00264	3.54872	4.33275	3.73023	3.9221	4.17157	4.18887
Dehydroascorbic acid	Organic acids and derivatives	Carboxylic acids and derivatives	Amino acids, peptides, and analogues	1.01158	0.113504	0.771212	8.99374	10.1357	10.4767	9.26416	14.5416	14.881	5.69846	5.76008	11.0223	8.39921	11.1311	10.6571
Erythrose	Organic acids and derivatives	Carboxylic acids and derivatives	Amino acids, peptides, and analogues	1.05217	0.0349366	0.638849	4.78024	7.40601	5.94252	4.965	7.05939	6.70131	4.34396	0	5.11968	4.69038	4.61013	4.78028
farnesol	Organic acids and derivatives	Carboxylic acids and derivatives	Carboxylic acids	1.34749	0.0021313	1.20317	0.735184	0.898976	0.850283	0.770717	0.923781	0.924203	0.938141	1.0463	0.985639	0.986301	1.07721	1.10637
Galactonic acid	Organic acids and derivatives	Carboxylic acids and derivatives	Amino acids, peptides, and analogues	1.21666	0.0421826	1.76296	16.3209	44.4771	28.9511	31.2514	23.163	32.2393	25.6096	31.8093	50.5378	49.8199	73.9569	79.258
galactose	Organic acids and derivatives	Carboxylic acids and derivatives	Amino acids, peptides, and analogues	1.37528	0.00085318	3.13387	0	0.321474	0.192383	0.115708	0	0.184198	0.5664	0.487288	0.372923	0.332488	0.39744	0.393689
Glucoheptonic acid	Organic acids and derivatives	Carboxylic acids and derivatives	Amino acids, peptides, and analogues	1.49452	6.92999e-05	1.45138	5.84235	6.69788	5.62418	5.33993	5.73877	6.04063	8.18746	8.75136	7.36987	10.0702	8.52832	8.30288
Glucosaminic acid	Organic acids and derivatives	Carboxylic acids and derivatives	Amino acids, peptides, and analogues	1.53706	1.95258e-05	1.57625	11.1992	11.7078	11.3378	10.3617	9.36597	10.8433	14.5929	17.2277	15.6488	19.9595	17.6733	17.064
glycocyamine	Organic acids and derivatives	Carboxylic acids and derivatives	Amino acids, peptides, and analogues	1.568	1.71343e-06	3.82519	0.128185	0.170557	0.0921207	0.0938556	0.105905	0.108008	0.367233	0.345535	0.46683	0.54694	0.484813	0.461048
glycolic acid	Organic acids and derivatives	Carboxylic acids and derivatives	Amino acids, peptides, and analogues	1.44487	0.000250115	1.70449	1.72864	1.20474	1.65549	1.60746	1.46502	1.97895	2.17928	2.51173	2.73438	2.52332	3.21272	3.27039
hydroquinone	Organic acids and derivatives	Carboxylic acids and derivatives	Amino acids, peptides, and analogues	1.10662	0.0904192	2.02267	0.215256	0	0.123518	0.114958	0.108737	0	0.321931	0.228983	0.181537	0.166278	0.206408	0.0325551
L-dopa	Organic acids and derivatives	Carboxylic acids and derivatives	Amino acids, peptides, and analogues	1.2619	0.0104856	0.434011	0.416868	0.803221	0.477016	0.5989	0.673118	0.865458	0	0.332284	0	0.437483	0.468843	0.425636
maltotriose	Organic acids and derivatives	Carboxylic acids and derivatives	Amino acids, peptides, and analogues	1.05491	0.0353469	0.25387	1.2035	6.65473	5.24079	1.05727	5.07029	4.7602	4.90101	0.581495	0.381407	0.0845691	0.141052	0
phloroglucinol	Organic acids and derivatives	Carboxylic acids and derivatives	Amino acids, peptides, and analogues	1.05244	0.261752	1.78375	2.1014	0.812703	0.664686	0.56886	0.564436	0.560732	4.15229	1.45044	0.967906	0.929982	0.977394	0.927345
raffinose	Organic acids and derivatives	Carboxylic acids and derivatives	Dicarboxylic acids and derivatives	1.1387	0.0692396	3.62218	3.46995	6.98219	1.66565	1.91089	1.12974	1.6668	24.5814	16.5885	2.66885	6.95489	5.42469	4.72567
shikimic acid	Organic acids and derivatives	Carboxylic acids and derivatives	Dicarboxylic acids and derivatives	1.31385	0.00149197	0.735347	298.293	274.362	308.333	253.193	280.675	305.8	185.595	284.762	202.457	198.114	208.026	186.325
Sophorose	Organic acids and derivatives	Carboxylic acids and derivatives	Amino acids, peptides, and analogues	1.50652	1.31215e-05	0.603072	10.2086	9.22925	10.4342	10.4066	9.25101	8.27313	5.13431	6.94181	5.68048	4.71507	6.0381	6.34947
TES	Organic acids and derivatives	Carboxylic acids and derivatives	Amino acids, peptides, and analogues	1.45477	0.000820909	2.80144	2.62347	5.12649	3.791	3.18931	3.52295	3.41198	4.54886	9.19304	10.5858	9.61935	13.3482	13.3986
urocanic acid	Organic acids and derivatives	Carboxylic acids and derivatives	Amino acids, peptides, and analogues	1.43485	0.000330539	3.6476	0.068524	0	0.0993211	0.0893601	0	0.0757368	0.112341	0.187513	0.212094	0.202657	0.249305	0.250537
2-ketoadipate	Organic nitrogen compounds	Organonitrogen compounds	Amines	1.36182	0.00274031	1.71122	0.0624179	0.0453426	0.0617265	0.0614931	0.0517938	0.0768193	0.0643746	0.096214	0.103742	0.0951339	0.121686	0.134192
2-Methylglutaric acid	Organic nitrogen compounds	Organonitrogen compounds	Amines	1.46051	0.000141934	1.36806	0.0441095	0.0563652	0.0593211	0.0561144	0.0650009	0.0562313	0.0708007	0.0767844	0.0739494	0.0740292	0.0844001	0.0812675
carbamoyl-aspartic acid	Organic nitrogen compounds	Organonitrogen compounds	Amines	1.41128	0.000892065	1.94271	0.341871	0.435736	0.393811	0.36023	0.390895	0.401953	0.459318	0.582216	0.905287	0.929001	0.829168	0.810839
serine	Organic nitrogen compounds	Organonitrogen compounds	Amines	1.39054	0.00210166	0.54968	167.124	150.588	178.327	164.226	193.638	240.949	57.1653	69.6391	96.7332	97.23	120.89	160.161
Tagatose	Organic nitrogen compounds	Organonitrogen compounds	Quaternary ammonium salts	1.5767	3.91022e-07	0.441132	164.257	170.837	186.199	177.909	191.231	177.867	80.0065	112.707	70.1379	58.8121	69.5442	80.0538
2-aminoethanethiol	Organic nitrogen compounds	Organonitrogen compounds	Cyclohexylamines	1.43304	0.000479116	1.25316	34.9703	43.5702	40.6342	39.9412	43.3755	43.5369	46.9116	55.2014	47.537	50.5509	52.5198	55.5928
N-Acetyl-L-glutamic acid	Organic nitrogen compounds	Organonitrogen compounds	Amines	1.23712	0.00686489	0.13177	0.696939	0	1.79367	2.26194	2.20909	1.98621	0.0611357	0.126627	0.116467	0.219969	0.268634	0.386225
2,6-diaminopimelic acid	Organic oxygen compounds	Organooxygen compounds	Carbohydrates and carbohydrate conjugates	1.52719	1.29597e-05	1.98767	4.92105	6.60865	4.72743	4.6561	4.82691	5.88049	10.4295	11.9942	10.3492	12.1547	8.737	9.18678
N,N-dimethylarginine	Organic oxygen compounds	Organooxygen compounds	Carbohydrates and carbohydrate conjugates	1.40752	0.00151784	1.88212	0.973339	1.62773	1.11634	1.1125	1.26745	1.48037	1.57506	1.7146	2.71422	2.53936	2.88316	2.83582
3-aminoisobutyric acid	Organic oxygen compounds	Organooxygen compounds	Carbohydrates and carbohydrate conjugates	1.03174	0.0211919	0.518166	18.0311	12.2297	9.81254	15.5158	9.48234	4.83654	5.63086	3.95403	4.91436	5.52666	7.14099	9.05706
3-methylamino-1,2-propanediol	Organic oxygen compounds	Organooxygen compounds	Carbohydrates and carbohydrate conjugates	1.56073	2.75862e-06	4.54071	0.774066	0.543052	0.581101	1.12768	0.655919	0.893573	3.77276	4.6734	3.29782	3.02126	3.11087	2.89942
3-phenylcatechol	Organic oxygen compounds	Organooxygen compounds	Alcohols and polyols	1.55364	5.79678e-07	0.0307162	4.12976	3.96941	3.20906	2.96677	2.2363	3.18072	0.0406057	0.0893152	0.145851	0.07245	0.256643	0
4-cholesten-3-one	Organic oxygen compounds	Organooxygen compounds	Carbohydrates and carbohydrate conjugates	1.08866	0.0827204	1.4133	0.258485	0.317642	0.205045	0.347852	0.221141	0.22246	0.605117	0.414229	0.31142	0.272636	0.297014	0.322172
5-aminoimidazole-4-carboxamide	Organic oxygen compounds	Organooxygen compounds	Carbohydrates and carbohydrate conjugates	1.31628	0.00258431	1.20271	0.312	0.367497	0.372047	0.366405	0.385296	0.393386	0.412346	0.491167	0.393662	0.433311	0.467222	0.444207
5-methoxytryptamine	Organic oxygen compounds	Organooxygen compounds	Carbohydrates and carbohydrate conjugates	1.43	0.000580906	1.30873	8.7781	10.8709	10.2073	10.1524	10.8546	10.9432	12.0615	14.2447	12.1748	13.2716	13.497	15.6385
alanine	Organic oxygen compounds	Organooxygen compounds	Carbohydrates and carbohydrate conjugates	1.51114	4.40501e-05	0.434647	87.6961	72.536	74.793	63.9602	85.8329	95.5182	25.0177	20.6867	38.2167	32.4469	40.7469	51.6619
ascorbate	Organic oxygen compounds	Organooxygen compounds	Carbohydrates and carbohydrate conjugates	1.51951	1.39885e-05	0.391034	9.66126	16.0145	16.7264	14.3899	14.7802	13.8292	5.12722	5.96892	6.29167	7.10589	4.21205	4.68916
asparagine	Organic oxygen compounds	Organooxygen compounds	Carbohydrates and carbohydrate conjugates	1.56428	1.6063e-06	3.38059	0.27723	0.349732	0.318649	0.311347	0.334341	0.378663	0.852207	0.896045	1.2585	1.20753	1.15756	1.28781
bis-2-hydroxypropyl-amine	Organic oxygen compounds	Organooxygen compounds	Carbohydrates and carbohydrate conjugates	1.40109	0.000847018	0.398631	1.8229	1.70246	2.15836	2.20552	2.7438	3.59279	0.809168	0.544013	0.962356	0.975014	1.10765	1.27265
dibenzofuran	Organic oxygen compounds	Organooxygen compounds	Carbohydrates and carbohydrate conjugates	1.45754	0.00017909	1.25526	7.10659	8.76909	8.17677	8.10991	8.69116	8.77447	9.77283	11.3437	9.67158	10.2519	10.669	10.5872
epicatechin	Organic oxygen compounds	Organooxygen compounds	Carbohydrates and carbohydrate conjugates	1.49046	5.56518e-05	11.1446	80.3345	79.356	22.8567	47.9447	17.3339	25.2462	283.732	665.673	579.094	554.043	647.391	313.359
guanidinosuccinic acid	Organic oxygen compounds	Organooxygen compounds	Carbonyl compounds	1.12262	0.068638	1.74678	0.0479774	0.0510055	0.0493386	0.0578727	0.0585664	0.0660789	0	0.108067	0.11402	0.14046	0.102874	0.112482
hypoxanthine	Organic oxygen compounds	Organooxygen compounds	Carbonyl compounds	1.06852	0.0506034	7.78357	0	0.0447051	0.0332226	0.0408115	0.0396936	0.0384077	0.656168	0.0541185	0.389491	0.0590993	0.314556	0.0586982
N-methyltryptophan	Organic oxygen compounds	Organooxygen compounds	Carbohydrates and carbohydrate conjugates	1.22699	0.0104205	0.621688	0.752606	0.542613	0.596047	0.546228	0.704753	0.87801	0.280308	0.313357	0.282067	0.451677	0.568194	0.603745
ornithine	Organic oxygen compounds	Organooxygen compounds	Carbohydrates and carbohydrate conjugates	1.50521	2.90354e-05	0.639809	12.6663	14.7306	15.5198	15.4515	16.3658	16.0343	8.55704	11.6124	9.91003	10.6355	8.25572	9.10365
Phytol	Organic oxygen compounds	Organooxygen compounds	Alcohols and polyols	1.01376	0.213534	4.91671	1.16035	2.53783	0.271538	0.363987	0.204402	0.0917413	12.4546	9.03361	0.225703	0.259172	0.338979	0.451627
pyrogallol	Organic oxygen compounds	Organooxygen compounds	Carbohydrates and carbohydrate conjugates	1.0208	0.151594	1.29016	8.35816	6.15989	4.64736	3.79579	3.55717	3.66722	8.8276	6.96892	6.0709	6.26168	5.73135	5.08379
ribonic acid, gamma-lactone	Organic oxygen compounds	Organooxygen compounds	Carbohydrates and carbohydrate conjugates	1.20449	0.020607	1.43649	0.0932354	0.107687	0.0895646	0.0811964	0.144553	0.1511	0.114587	0.138218	0.154528	0.164571	0.184593	0.202125
tartronic acid	Organic oxygen compounds	Organooxygen compounds	Carbohydrates and carbohydrate conjugates	1.27004	0.00617558	1.26308	1.21334	1.72741	1.41952	1.36704	1.22196	1.52022	1.72305	1.84266	1.47056	1.94584	1.77034	1.94518
threo-beta-hydroxyaspartate	Organic oxygen compounds	Organooxygen compounds	Carbohydrates and carbohydrate conjugates	1.47868	0.00033218	0.426674	0.634558	0.673614	0.939097	0.834346	0.903563	0.86827	0	0.373757	0.408089	0.436222	0.388932	0.463835
2-Amino-1-phenylethanol	Organoheterocyclic compounds	Azolines	Imidazolines	1.23024	0.00670965	0.545841	0.682194	0.50095	0.921912	0.979217	0.578271	1.07223	0.284808	0.441297	0.569333	0.379424	0.541418	0.368153
aspartic acid	Organoheterocyclic compounds	Tetrahydrofurans		1.44003	0.000379603	0.561452	269.446	207.829	293.818	265.784	301.904	349.382	134.979	124.518	132.842	159.287	189.515	206.681
beta-Mannosylglycerate	Organoheterocyclic compounds	Benzopyrans	2-benzopyrans	1.50408	3.03975e-05	0.547217	250.424	229.485	237.484	305.295	305.152	262.3	186.325	162.115	123.76	135.523	133.691	128.737
DL-Anabasine	Organoheterocyclic compounds	Azoles	Imidazoles	1.23291	0.00884541	1.5173	1.13934	0.881379	1.03205	1.85784	0.879265	1.27563	1.43056	1.61152	1.77852	1.69223	2.00374	2.20394
fucose	Organoheterocyclic compounds	Indoles and derivatives	Indolecarboxylic acids and derivatives	1.01373	0.0618887	1.63146	1.59747	2.54123	1.46142	1.33746	1.72669	1.44424	3.41628	3.99174	1.8087	3.92266	1.96017	1.39209
gallic acid	Organoheterocyclic compounds	Indoles and derivatives	Tryptamines and derivatives	1.52686	5.69177e-05	1.42469	443.048	470.096	403.176	397.543	361.668	404.394	673.687	626.511	535.125	583.11	566.295	548.395
gluconic acid	Organoheterocyclic compounds	Indoles and derivatives	Tryptamines and derivatives	1.35806	0.00480936	2.46587	0.69326	1.49246	1.03173	1.07997	0.918399	1.03477	1.4215	1.59615	2.49997	2.43153	3.57335	3.89067
N-Acetyl-L-aspartic acid	Organoheterocyclic compounds	Dihydrofurans	Furanones	1.50019	4.89925e-05	0.569102	0.324123	0.438778	0.397852	0.491761	0.457446	0.449004	0.232618	0.212592	0.213892	0.242167	0.259552	0.295492
2-hydroxybutanoic acid	Organoheterocyclic compounds	Lactones	Gamma butyrolactones	1.0146	0.210955	3.15833	4.67468	9.109	2.35211	2.97877	1.86216	2.05874	35.7245	26.291	2.31494	3.12155	2.81592	2.4858
3-hydroxy-3-methylglutaric acid	Organoheterocyclic compounds	Benzofurans	Dibenzofurans	1.37799	0.000882735	0.122618	1.04657	0.963644	2.34361	3.43938	2.12524	2.40732	0.0593525	0.14215	0.244016	0.182458	0.375908	0.507471
cumic Acid	Organoheterocyclic compounds	Imidazopyrimidines	Purines and purine derivatives	1.38283	0.00105757	1.23689	2.6185	3.12282	2.83285	2.67962	2.81733	3.11681	3.29555	3.97213	3.17533	3.43662	3.73349	3.64643
dehydroshikimic acid	Organoheterocyclic compounds	Lactones	Gamma butyrolactones	1.43594	0.000329191	0.570518	1.22211	1.33446	1.76031	1.22113	1.62462	1.87543	0.785534	0.967341	0.959695	0.795329	0.840534	0.80795
dithioerythritol	Organoheterocyclic compounds	Pteridines and derivatives		1.29986	0.0042629	1.29297	12.4871	10.4925	9.56249	10.3605	10.6718	10.5435	16.7906	12.6348	11.2636	14.3369	13.8636	14.0131
glycerol	Organoheterocyclic compounds	Pyridines and derivatives	Pyridinecarboxylic acids and derivatives	1.23853	0.0116933	1.24591	1.02191	1.23767	1.01295	0.8938	1.08493	1.02814	1.09409	1.25958	1.32052	1.15327	1.53024	1.46588
N-epsilon-Acetyl-L-lysine	Organoheterocyclic compounds	Pyridines and derivatives	Pyridine carboxaldehydes	1.13846	0.0598657	1.21758	0.0405924	0.062371	0.0616536	0.0591161	0.070692	0.0633885	0.0507396	0.0752181	0.0730287	0.0811469	0.0779264	0.0776089
nicotinamide	Organoheterocyclic compounds	Quinolines and derivatives	Quinoline carboxylic acids	1.39386	0.00212654	1.44016	0.16409	0.164207	0.154823	0.157674	0.152569	0.141198	0.168834	0.224717	0.201714	0.210252	0.269307	0.271094
Turanose	Organoheterocyclic compounds	Diazines	Pyrimidines and pyrimidine derivatives	1.17701	0.0651859	0.650122	1.24278	1.25294	1.60804	1.61592	1.97409	2.24402	0	1.06755	1.0627	1.40888	1.45326	1.46838
uracil	Organoheterocyclic compounds	Azoles	Imidazoles	1.20803	0.0669314	1.47311	3.98847	3.29353	2.69962	2.30398	2.22159	2.40121	6.60377	5.15541	3.66388	3.28528	3.11732	3.08227
3,4-Dihydroxymandelic acid	Organosulfur compounds	Thiols	Alkylthiols	1.49832	4.31127e-05	1.92986	4.5842	7.41907	4.27115	4.54659	3.60783	3.49681	8.56615	8.9105	9.79474	8.24745	8.89076	9.48308
(+-)-Dihydrocarveol	Others			1.00497	0.0760835	1.23867	0.192343	0.153765	0.139423	0.138106	0.128724	0.143834	0.25118	0.145793	0.149807	0.189337	0.184667	0.189308
1-Methylhydantoin	Others			1.53812	2.93763e-05	1.45886	49.2549	60.5787	56.4523	54.46	56.591	57.3089	67.9755	88.7107	75.8843	84.5034	85.2421	85.8867
3-Isochromanone	Others			1.23729	0.0181146	0.58838	0.323486	0.346045	0.443087	0.435399	0.629158	0.650596	0.124392	0.212048	0.297601	0.291483	0.371689	0.366591
salicyl alcohol	Others			1.39772	0.000561245	1.20639	0.265205	0.286744	0.23886	0.234487	0.268423	0.261375	0.326977	0.326543	0.293154	0.318157	0.287473	0.323753
valine	Others			1.26169	0.00611599	0.735474	7.91945	8.22982	6.42986	6.17826	7.66172	7.46359	4.50059	4.20852	5.26479	4.9618	6.28425	7.05463
(+/-)-Taxifolin	Others			1.37918	0.00143983	0.551909	7.10565	10.8835	11.6881	12.7982	10.3603	10.5331	4.4703	4.87054	5.3872	3.97726	7.9068	8.36176
2-ketobutyric acid	Others			1.42275	0.00067691	2.21729	1.2497	0.454099	0.962818	1.03011	0.399386	1.21838	2.70763	2.06048	1.59657	1.90789	1.70089	1.81032
3,6-Anhydro-D-galactose	Others			1.4915	8.22002e-05	0.621406	60.781	64.1944	69.2111	53.3369	70.2938	73.7169	37.4792	30.7827	46.6761	44.9963	44.1145	39.2528
noradrenaline	Others			1.56867	3.26098e-06	2.51181	0.301755	0.518049	0.213849	0.315254	0.265269	0.248159	0.706198	0.722782	0.753247	0.861951	0.812223	0.821436
succinic acid	Others			1.36034	0.00238367	1.3276	9.83859	9.37263	8.68573	8.49055	7.52347	8.69532	10.1166	10.4994	10.1378	13.5278	12.8817	12.6767
(+)-catechin	Phenylpropanoids and polyketides	Flavonoids	Flavans	1.52408	1.34369e-05	5.76261	0.0689566	0	0.0145876	0.0374306	0.0103205	0.018662	0.137022	0.184591	0.124549	0.106784	0.1511	0.160106
D-Glyceric acid	Phenylpropanoids and polyketides	Cinnamic acids and derivatives	Hydroxycinnamic acids and derivatives	1.53789	1.13246e-05	0.430831	16.9504	20.5657	21.8426	19.663	24.9519	26.5602	11.6926	9.73952	9.74547	8.38128	7.9717	8.70746
sorbitol	Phenylpropanoids and polyketides	Cinnamic acids and derivatives	Hydroxycinnamic acids and derivatives	1.23281	0.0323098	1.561	2.69225	5.93419	4.12015	4.28766	3.52354	4.01759	3.91375	4.33578	6.37416	6.79883	7.847	9.09274
4-hydroxycinnamic acid	Phenylpropanoids and polyketides	Flavonoids	Flavans	1.43228	0.000528412	2.52418	9.4438	0	5.10909	4.78846	4.70957	4.76414	15.5385	12.634	11.5711	12.294	10.9551	9.74167
xanthotoxin	Phenylpropanoids and polyketides	Coumarins and derivatives	Furanocoumarins	1.52306	4.39104e-05	2.50545	0.115843	0.0795984	0.10325	0.115551	0.0840499	0.140115	0.168563	0.263339	0.263686	0.289787	0.293543	0.32058
4-Hydroxymethyl-3-methoxyphenoxyacetic acid	Phenylpropanoids and polyketides	Flavonoids	Flavans	1.1807	0.0107192	2.55579	0.238276	0.726002	0.28805	0.362746	0.200549	0.366785	0.99855	0.140896	0.96365	1.05631	1.24009	1.17829
1VIP, variable importance in the projection
2LC, control tea leaf
3LND, N-deficient tea leaf
