# Supplementary material for: The GC-TOF/MS-based Metabolomic analysis reveals altered metabolic profiles in nitrogen-deficient leaves and roots of tea plants (Camellia sinensis)
Source: BMC Plant Biol. 2021 Nov 2;21:506. doi: 10.1186/s12870-021-03285-y (PMC8561955; doi:10.1186/s12870-021-03285-y)
Supplement: Supplementary file 3 — Additional file 3: Table S3. The altered metabolites in response to N-deficiency in tea roots. [file 12870_2021_3285_MOESM3_ESM.xlsx]

## Sheet: ROOT
Table S3. The altered metabolites in N-deficient tea roots.								Table S3. The altered metabolites in response to N-deficiency in tea roots.
Metabolites	Super Class	Class	Subclass	VIP1	P-value	Fold change	RC-12	RC-2	RC-3	RC-4	RC-5	RC-6	RND-13	RND-2	RND-3	RND-4	RND-5	RND-6
creatine degr	Benzenoids	Anthracenes	Anthraquinones	1.61152	0.000198795	2.17169	5.28782	6.42608	6.9418	8.86176	11.363	9.22817	13.6409	14.4789	16.2221	18.7409	22.8703	18.5241
hypoxanthine	Benzenoids	Benzene and substituted derivatives	Biphenyls and derivatives	1.19029	0.021263	2.10227	0.0907981	0.466173	0.615223	0.564688	0.484192	0.0700349	0.676725	0.467979	1.3154	0.890906	0.828581	0.636934
2-Amino-1-phenylethanol	Benzenoids	Benzene and substituted derivatives	Benzoic acids and derivatives	1.26312	0.00773556	6.1206	0	0.0296372	0.0801094	0.0711658	0.412238	0.157889	0.431963	0.632754	0.853479	0.871982	0.26363	1.54301
3-Aminoisobutyric acid	Benzenoids	Benzene and substituted derivatives	Biphenyls and derivatives	1.51267	0.000633552	0.209	50.2282	31.614	29.748	26.7017	17.1719	21.8542	6.92997	4.43754	5.75146	10.9086	5.45966	3.57229
5-Aminovaleric acid	Benzenoids	Benzene and substituted derivatives	Benzoic acids and derivatives	1.63209	0.000202337	1.75588	195.789	167.493	178.561	188.848	208.223	171.267	409.105	306.98	259.619	311.811	381.068	280.76
D-alanyl-D-alanine	Benzenoids	Benzene and substituted derivatives	Phenoxyacetic acid derivatives	1.40709	0.00310565	1.69337	3.70921	14.6807	15.0078	15.561	18.5173	15.4526	19.6044	23.1073	20.441	25.9039	28.1137	23.2582
Sophorose	Benzenoids	Benzene and substituted derivatives	Benzoic acids and derivatives	1.26487	0.0319817	1.80879	2.60757	1.68199	3.19814	2.22577	4.58378	3.2491	3.89812	3.16316	3.5543	5.90672	8.44501	6.77036
3-hydroxy-L-proline	Benzenoids	Benzene and substituted derivatives	Benzoic acids and derivatives	1.63665	7.75327e-05	1.60408	23.4562	33.2056	32.4078	37.1322	41.4193	33.3295	56.6214	52.3151	44.8054	53.3218	57.3003	57.9765
5-Dihydrocortisol	Benzenoids	Benzene and substituted derivatives	Benzyl alcohols	1.49613	0.0011331	15.9566	0.0590867	0.0114983	0.0157781	0	9.82876e-06	0.00580888	0.467275	0.237412	0.0868366	0.226632	0.230244	0.222521
8-Aminocaprylic acid	Benzenoids	Benzene and substituted derivatives	Biphenyls and derivatives	1.59802	0.000475644	1.70044	0.416821	0.359497	0.384388	0.426458	0.45401	0.368143	0.871674	0.633909	0.535649	0.661904	0.807596	0.586157
3-Hydroxyflavone	Benzenoids	Phenols	Methoxyphenols	1.65458	6.82925e-05	2.45641	2.63409	2.8186	3.35165	3.95367	4.37436	3.90317	7.42467	7.31538	7.22862	8.63078	11.8946	9.1779
Acetylsalicylic Acid	Benzenoids	Benzene and substituted derivatives	Methoxybenzenes	1.47035	0.00238607	2.029	0.182204	0.158293	0	0.180244	0.196491	0.173981	0.3817	0.296413	0.264636	0.280863	0.35325	0.231409
maleic acid	Benzenoids	Benzene and substituted derivatives	Benzoic acids and derivatives	1.10137	0.0369567	2.00689	0.992522	0.778703	0.699334	0.654946	0.863094	0.672649	1.13336	0.715664	2.84888	2.1164	1.43209	1.10821
tyrosine	Benzenoids	Benzene and substituted derivatives	Benzoic acids and derivatives	1.63759	0.000132731	1.53111	140.698	197.959	191.312	208.04	229.425	187.233	287.589	272.727	272.238	305.152	349.666	280.554
lactulose	Benzenoids	Phenols	Methoxyphenols	1.24218	0.0493543	0.598768	1.98136	1.63931	2.87203	2.90541	3.53132	2.64893	1.24818	0.785297	2.98909	2.38874	1.05816	0.858344
malonic acid	Homogeneous non-metal compounds	Homogeneous other non-metal compounds		1.7177	3.70227e-06	2.43151	1.8331	1.18204	1.50733	1.44157	2.91793	1.61591	4.40729	3.86113	4.05731	4.66508	4.18005	4.3549
2-aminoethanethiol	Lipids and lipid-like molecules	Steroids and steroid derivatives	Cholestane steroids	1.62429	0.000275227	1.775	95.9323	85.503	91.6629	97.9239	108.249	89.1977	205.761	161.192	137.439	162.931	207.251	134.458
5-Methoxytryptamine	Lipids and lipid-like molecules	Prenol lipids	Monoterpenoids	1.59336	0.000536378	1.7915	27.9116	24.0355	26.9311	27.9263	30.4113	25.0463	59.8453	46.3696	39.1703	47.4284	61.2237	36.6552
succinic acid	Lipids and lipid-like molecules	Steroids and steroid derivatives	Hydroxysteroids	1.56777	0.000602116	2.33988	1.32597	0.86389	1.26293	1.10442	2.13079	1.58184	2.97597	2.16788	3.97506	4.26463	3.3826	2.58433
5-hydroxytryptophan	Lipids and lipid-like molecules	Steroids and steroid derivatives	Hydroxysteroids	1.38218	0.00657394	2.25085	0.376913	0.349542	0.530348	0.438052	0.523741	0.467007	1.01723	0.965186	0.54332	0.612188	1.50825	1.3987
Pelargonic acid	Lipids and lipid-like molecules	Fatty Acyls	Fatty acids and conjugates	1.20987	0.0379679	1.86452	0.660973	0.706663	0.761764	0.954914	0.75985	0.860571	1.46012	1.19435	1.33862	1.14939	2.79536	0.834242
succinate semialdehyde	Lipids and lipid-like molecules	Fatty Acyls	Fatty amides	1.41275	0.00299672	1.63573	0.0850627	0.178471	0.157692	0.285667	0.250325	0.168685	0.297123	0.297391	0.292207	0.28917	0.314081	0.351698
4-Hydroxymethyl-3-methoxyphenoxyacetic acid	Lipids and lipid-like molecules	Steroids and steroid derivatives	Bile acids, alcohols and derivatives	1.51892	0.00115642	2.6804	1.8557	0.906898	1.96138	1.24347	1.33091	0.473854	4.69429	3.83297	2.08101	3.08771	4.49846	2.6382
3-(1-Pyrazolyl)-L-alanine	Lipids and lipid-like molecules	Fatty Acyls	Fatty acids and conjugates	1.66053	0.000111258	1.78345	0.467321	0.510757	0.544244	0.630043	0.685951	0.577449	1.164	0.946478	0.83798	1.01762	1.24204	0.883733
N-Ethylglycine	Lipids and lipid-like molecules	Prenol lipids	Monoterpenoids	1.7078	1.89131e-05	1.80304	495.336	461.072	416.618	483.062	582.723	506.464	1003.21	814.206	756.374	917.226	1028.62	790.827
Pipecolinic acid	Lipids and lipid-like molecules	Glycerophospholipids	Glycerophosphates	1.14891	0.0327411	1.77972	2.63217	3.85479	3.97607	4.00023	4.7756	4.0513	12.5658	7.15591	4.59273	6.10489	5.98466	5.04595
sucrose	Lipids and lipid-like molecules	Prenol lipids	Diterpenoids	1.48743	0.00250991	1.89375	170.681	135.362	179.314	173.904	300.949	208.967	385.156	338.72	231.737	502.574	413.54	342.4
mannitol	Lipids and lipid-like molecules	Prenol lipids	Sesquiterpenoids	1.3896	0.00485926	3.6621	7.06607	5.30366	9.84532	10.499	9.59579	4.91393	24.5636	21.1647	13.3049	21.8541	42.2031	49.8481
Mono(2-ethylhexyl)phthalate	Lipids and lipid-like molecules	Fatty Acyls	Fatty acids and conjugates	1.43985	0.00205751	2.41312	0.0389944	0.309013	0.21209	0.378039	0.501545	0.448977	0.434301	0.636164	0.749773	0.887633	1.00549	0.844208
N-alpha-Acetyl-L-ornithine	Lipids and lipid-like molecules	Fatty Acyls	Fatty acid esters	1.47217	0.00200986	2.00839	1.88032	1.90476	0	2.34807	2.33571	1.95207	4.32723	3.48497	2.65443	3.31697	3.77353	3.37217
5-aminovaleric acid lactam	Lipids and lipid-like molecules	Fatty Acyls	Fatty acids and conjugates	1.27105	0.0147972	1.70475	0	0.602219	0.675178	0.727179	0.734614	0.598544	0.874994	0.804272	0.810854	1.15305	1.17659	0.870257
Itaconic acid	Lipids and lipid-like molecules	Fatty Acyls	Fatty acids and conjugates	1.1268	0.0394615	1.53238	2.85376	1.71496	1.4233	1.40117	1.35302	0.928285	3.55101	2.67174	1.86937	2.19043	2.43	2.11244
quinic acid	Lipids and lipid-like molecules	Fatty Acyls	Fatty acyl glycosides	1.2226	0.0160221	0.430384	96.8321	72.8242	64.9558	58.4181	134.599	104.431	84.045	61.6222	18.3242	49.0442	8.9647	6.98965
alpha-D-glucosamine 1-phosphate	Lipids and lipid-like molecules	Fatty Acyls	Fatty acids and conjugates	1.13102	0.0483865	0.334368	0.172454	0.0120731	1.28954	1.33468	1.65003	1.68502	0.263786	0.34398	0.403946	0.297	0.38332	0.362254
N-Acetyl-D-galactosamine	Lipids and lipid-like molecules	Fatty Acyls	Fatty acids and conjugates	1.30864	0.0122641	0.237018	0.659613	2.00616	0.876687	0.855714	0.382472	0.982485	0.148488	0	0.560352	0.351222	0.130825	0.17508
6-deoxy-D-glucose	Nucleosides, nucleotides, and analogues	Purine nucleosides		1.60876	0.000913679	1.41004	0.720985	0.588736	0.704964	0.693938	0.952587	0.726178	1.08739	0.842254	0.991258	1.12323	1.09685	1.0454
octanal	Organic acids and derivatives	Carboxylic acids and derivatives	Amino acids, peptides, and analogues	1.17447	0.0187462	0.0759174	123.739	1990.93	1059.85	1290.07	1128.58	5.67453	0	20.2158	163.184	155.429	15.626	70.5949
trehalose	Organic acids and derivatives	Carboxylic acids and derivatives	Amino acids, peptides, and analogues	1.42794	0.00374734	4.09855	13.5304	3.77072	10.8861	10.7723	40.5872	10.977	29.3215	27.1685	94.8237	74.4416	78.7383	66.5227
2-amino-2-methylpropane-1,3-diol	Organic acids and derivatives	Hydroxy acids and derivatives	Beta hydroxy acids and derivatives	1.27426	0.0145711	0.0143883	11.1303	14.4825	3.84673	1.9519	1.80724	5.10705	0.0862501	0.092591	0.102243	0.0779942	0.0894973	0.102866
cyclohexylamine	Organic acids and derivatives	Carboxylic acids and derivatives	Amino acids, peptides, and analogues	1.67176	2.27548e-05	0.0420778	8.02068	13.7228	7.39842	10.9827	5.86057	12.1079	0.184634	0.179426	0.623633	0.910777	0.181728	0.364225
putrescine	Organic acids and derivatives	Hydroxy acids and derivatives	Beta hydroxy acids and derivatives	1.47148	0.00330001	1.62184	433.881	407.643	437.338	448.5	463.826	353.446	867.081	636.098	445.99	655.406	881.961	640.452
gly-pro	Organic acids and derivatives	Carboxylic acids and derivatives	Amino acids, peptides, and analogues	1.69702	8.1661e-06	4.57557	1.158	0.449346	0.502183	0.441654	1.15856	0.745885	3.07524	3.88278	2.2135	3.29484	4.15508	3.76561
benzoic acid	Organic acids and derivatives	Carboxylic acids and derivatives	Amino acids, peptides, and analogues	1.49093	0.00148586	4.51606	0.999822	0.698834	0.931574	0.78512	0.819631	0.627721	2.25878	1.68909	3.77115	3.37739	6.0094	4.85442
guaiacol	Organic acids and derivatives	Carboxylic acids and derivatives	Amino acids, peptides, and analogues	1.38401	0.00916689	3.32148	0.147026	0	0	0.0830803	0.159691	0.127948	0.378322	0.15053	0.461885	0.22913	0.365473	0.134344
Glucose-1-phosphate	Organic acids and derivatives	Carboxylic acids and derivatives	Tricarboxylic acids and derivatives	1.55167	0.000409525	2.86526	29.4204	25.2059	24.7528	26.591	43.4377	7.05229	61.0402	49.0625	105.116	87.6424	75.6709	69.7678
Maleimide	Organic acids and derivatives	Carboxylic acids and derivatives	Amino acids, peptides, and analogues	1.38661	0.00321301	3.31626	0.350785	0.48497	0.548055	0	0.726686	0.554719	0.945266	0.89455	2.44073	1.85476	1.58338	1.11986
O-acetylserine	Organic acids and derivatives	Carboxylic acids and derivatives	Amino acids, peptides, and analogues	1.35174	0.00285905	1.84272	1.90911	2.13027	1.96735	1.59669	3.26194	2.76648	2.40045	4.89132	4.87047	5.13861	3.98484	3.83398
sorbose	Organic acids and derivatives	Carboxylic acids and derivatives	Amino acids, peptides, and analogues	1.60907	8.43907e-05	2.69796	0.13561	0.127182	0.107117	0.129463	0.184467	0.102729	0.378478	0.277069	0.504232	0.334588	0.315948	0.311814
phthalic acid	Organic acids and derivatives	Carboxylic acids and derivatives	Dicarboxylic acids and derivatives	1.54675	0.000628374	3.43035	0.0808853	0.0468624	0.0924956	0.0901638	0.149188	0	0.331255	0.370504	0.158826	0.213994	0.275183	0.226814
N-Acetylisatin	Organic acids and derivatives	Carboxylic acids and derivatives	Amino acids, peptides, and analogues	1.48478	0.00117132	2.90663	0.137367	0	0.215133	0.160131	0.181542	0.128902	0.440512	0.247997	0.608039	0.407233	0.35708	0.331512
3-Hydroxypropionic acid	Organic acids and derivatives	Hydroxy acids and derivatives	Alpha hydroxy acids and derivatives	1.44547	0.00187814	2.56194	0.098344	0.0586561	0.110082	0.0753632	0	0.0864374	0.216894	0.104629	0.21514	0.187055	0.238835	0.13622
2-Keto-L-gulonic acid	Organic acids and derivatives	Carboxylic acids and derivatives	Amino acids, peptides, and analogues	1.73496	4.85108e-06	2.53377	6.06968	3.20024	3.21519	4.35428	5.79801	4.39997	12.7129	10.0519	10.472	11.1707	13.7098	10.3891
3-hydroxybenzoic acid	Organic acids and derivatives	Carboxylic acids and derivatives	Tricarboxylic acids and derivatives	1.11418	0.0373683	2.42075	0.0952039	0.0489424	0.0808173	0.0551309	0.0506942	0.0313908	0.287687	0.159842	0.146634	0.1344	0.123425	0.024759
alpha-Ecdysone	Organic acids and derivatives	Carboxylic acids and derivatives	Dicarboxylic acids and derivatives	1.49818	0.00137548	2.34238	0.158226	0.121613	0.13388	0	0.148888	0.120781	0.280606	0.239519	0.164736	0.304877	0.350646	0.260374
4-Hydroxycyclohexanecarboxylic acid	Organic acids and derivatives	Carboxylic acids and derivatives	Dicarboxylic acids and derivatives	1.40822	0.00448621	2.20887	0.805982	0.544595	0.429485	0.334354	0.399638	0.262576	1.54635	1.2287	0.655465	0.825628	1.02612	0.850971
1-Hydroxyanthraquinone	Organic acids and derivatives	Carboxylic acids and derivatives	Amino acids, peptides, and analogues	1.56493	0.00013573	1.93007	1.35452	0.877998	0.777338	1.21217	1.56187	1.46454	2.11142	2.10348	2.56914	2.87747	2.02044	2.30803
4-Hydroxybenzoic acid	Organic acids and derivatives	Carboxylic acids and derivatives	Amino acids, peptides, and analogues	1.34953	0.00869393	1.90341	1.85406	0.936432	0.947324	0.835062	1.00033	0.701394	3.0909	1.65837	1.72574	1.84786	2.13846	1.48183
1,3-diaminopropane	Organic acids and derivatives	Carboxylic acids and derivatives	Amino acids, peptides, and analogues	1.54856	0.000963819	1.86473	0.298939	0.282289	0.320463	0.295186	0.357881	0.247376	0.719215	0.563936	0.365265	0.517962	0.698327	0.495794
trans,trans-Muconic acid	Organic acids and derivatives	Carboxylic acids and derivatives	Amino acids, peptides, and analogues	1.50302	0.000734737	1.74777	0.411831	0.210542	0.28985	0.273914	0.264643	0.224088	0.59664	0.500009	0.490473	0.524721	0.458155	0.357289
ferulic acid	Organic acids and derivatives	Carboxylic acids and derivatives	Amino acids, peptides, and analogues	1.19774	0.0331201	1.72029	0.125966	0	0.066395	0.0640587	0.0760183	0.0621956	0.155495	0.0957949	0.115467	0.12031	0.106473	0.0853461
Sinapyl alcohol	Organic acids and derivatives	Carboxylic acids and derivatives	Dicarboxylic acids and derivatives	1.67775	7.48715e-05	1.64129	0.527406	0.483066	0.515992	0.540467	0.643687	0.547849	0.964064	0.863308	0.843871	0.85111	1.08931	0.736435
citric acid	Organic acids and derivatives	Carboxylic acids and derivatives	Amino acids, peptides, and analogues	1.24365	0.0202118	1.6005	380.121	427.305	528.68	650.493	549.734	427.321	977.509	863.173	365.366	640.789	988.512	907.977
oxalic acid	Organic acids and derivatives	Carboxylic acids and derivatives	Dicarboxylic acids and derivatives	1.63861	3.37711e-05	0.298195	18.2029	23.2627	16.7537	19.8199	22.0953	30.0993	10.6739	5.37999	5.69943	7.12668	5.74539	4.20961
glutaraldehyde	Organic acids and derivatives	Carboxylic acids and derivatives	Amino acids, peptides, and analogues	1.61298	9.05408e-05	0.0846898	10.2668	17.165	15.4074	18.3105	8.40671	8.07225	0.319368	0.925474	1.98167	1.85237	0.853051	0.642419
beta-Mannosylglycerate	Organic nitrogen compounds	Organonitrogen compounds	Amines	1.54756	0.00166654	1.5849	52.2948	37.513	48.1257	53.5474	84.6219	62.0958	103.686	85.3195	75.7713	91.7675	97.0348	82.433
1-Methylhydantoin	Organic nitrogen compounds	Organonitrogen compounds	Amines	1.70397	2.3426e-05	1.80919	103.937	106.628	115.157	119.019	134.03	109.356	227.847	176.418	172.818	216.461	245.745	205.661
3,6-Anhydro-D-galactose	Organic nitrogen compounds	Organonitrogen compounds	Amines	1.38823	0.00694628	2.59287	1.75766	1.35147	4.76612	1.94957	9.28062	6.10699	9.00866	7.10421	13.2467	17.2073	9.96946	8.83628
Digalacturonic acid	Organic nitrogen compounds	Organonitrogen compounds	Quaternary ammonium salts	1.72611	6.45728e-06	2.07693	9.35437	8.08382	11.6143	11.8052	12.1696	8.86671	23.7159	19.2706	19.6888	18.6895	25.2298	21.9546
N-Methyl-DL-alanine	Organic nitrogen compounds	Organonitrogen compounds	Cyclohexylamines	1.62363	0.000290674	1.79835	3.84565	3.28357	3.79768	3.87432	4.23813	3.43841	8.19449	6.39701	5.4137	6.37769	8.47883	5.56125
Cysteinylglycine	Organic nitrogen compounds	Organonitrogen compounds	Amines	1.1074	0.0274159	5.33402	0	0.0163917	0.00717688	0.0219602	0.0380219	0.0201416	0.0379532	0.0582064	0.220729	0.120949	0.0747894	0.0404752
5,6-dihydrouracil	Organic nitrogen compounds	Organonitrogen compounds	Amines	1.25213	0.04821	1.29754	287.901	243.794	432.775	331.506	482.546	328.167	464.131	432.311	366.065	566.167	493.975	410.865
Dithioerythritol	Organic oxygen compounds	Organooxygen compounds	Carbohydrates and carbohydrate conjugates	1.48873	0.00423692	1.73318	47.346	42.3556	44.8965	55.4232	63.3512	51.1184	112.827	77.5734	80.3333	78.6473	119.946	58.4094
asparagine	Organic oxygen compounds	Organooxygen compounds	Alcohols and polyols	1.36722	0.0126786	0.737665	3.33814	3.19907	3.16578	3.00467	3.08322	3.00958	1.73637	1.53089	2.5568	3.36381	2.43251	2.24807
farnesol	Organic oxygen compounds	Organooxygen compounds	Carbohydrates and carbohydrate conjugates	1.60642	0.000433389	1.79522	1.97308	1.7247	1.79368	1.76084	2.16706	1.71361	4.13507	3.07244	2.49765	3.26337	4.15263	2.86497
methyl octanoate	Organic oxygen compounds	Organooxygen compounds	Carbohydrates and carbohydrate conjugates	1.60884	0.000352433	1.80171	9.40855	7.80554	8.83299	9.39773	9.79603	8.0814	19.7734	15.4721	12.5978	15.5252	19.8634	12.8391
3-phenylcatechol	Organic oxygen compounds	Organooxygen compounds	Carbohydrates and carbohydrate conjugates	1.64475	3.59364e-05	0.125009	5.30259	2.94667	3.89532	3.0729	2.58392	2.77156	0.277359	0.35123	0.633747	0.763763	0.240257	0.305451
benzyl alcohol	Organic oxygen compounds	Organooxygen compounds	Carbohydrates and carbohydrate conjugates	1.39142	0.00289578	4.14765	0.325224	0.193946	0.388759	0.273063	0.336672	0.19577	0.789718	0.515828	2.14582	1.30415	1.24447	1.10674
N-omega-Acetylhistamine	Organic oxygen compounds	Organooxygen compounds	Carbohydrates and carbohydrate conjugates	1.33425	0.00437543	4.59312	0.259071	0.162256	0.187619	0.136464	0.81921	0.180857	1.5435	2.33254	1.15446	1.66311	0.572557	0.751019
scopoletin	Organic oxygen compounds	Organooxygen compounds	Carbohydrates and carbohydrate conjugates	1.62085	0.000395072	4.48331	0.112267	0	0.0982948	0.0981186	0.141452	0	0.406582	0.191965	0.290471	0.479015	0.391469	0.258596
nicotinic acid	Organic oxygen compounds	Organooxygen compounds	Alcohols and polyols	1.73582	1.69884e-06	3.94255	2.90064	1.76936	3.0138	2.82591	3.17872	2.01223	9.67948	9.15459	9.05022	8.8386	13.0863	12.0914
Purine riboside	Organic oxygen compounds	Organooxygen compounds	Carbohydrates and carbohydrate conjugates	1.54126	0.000671554	2.97171	0.852067	0.633597	1.18844	1.13682	1.3368	0.730267	2.91036	2.72198	1.30091	2.85237	3.88234	3.79972
fumaric acid	Organic oxygen compounds	Organooxygen compounds	Carbonyl compounds	1.09109	0.0357944	2.59767	10.7474	9.97089	11.0929	10.5942	13.7415	8.94018	17.1873	12.5282	60.733	32.1963	27.0432	19.3867
20alpha-Hydroxycholesterol	Organic oxygen compounds	Organooxygen compounds	Carbohydrates and carbohydrate conjugates	1.55662	0.000697862	2.41985	0.0963025	0.100745	0	0.125288	0.125723	0.0935888	0.256259	0.226694	0.183065	0.209088	0.279248	0.156353
D-(glycerol 1-phosphate)	Organic oxygen compounds	Organooxygen compounds	Carbohydrates and carbohydrate conjugates	1.43726	0.00224814	2.36629	4.52112	4.13138	4.72247	4.46803	7.07938	5.92821	7.86698	9.85481	9.2813	18.8062	14.7405	12.4516
Digitoxose	Organic oxygen compounds	Organooxygen compounds	Carbonyl compounds	1.40109	0.00265747	2.24141	0.0508248	0.0406358	0.101525	0.10667	0.207223	0.0729973	0.180336	0.262238	0.207817	0.277776	0.176289	0.19528
N-Acetyl-beta-D-mannosamine	Organic oxygen compounds	Organooxygen compounds	Carbohydrates and carbohydrate conjugates	1.30344	0.0120963	2.08595	5.88646	0	2.24354	1.91629	3.10634	1.23943	5.77449	4.11575	5.48497	5.06074	4.94852	4.63665
malonamide	Organic oxygen compounds	Organooxygen compounds	Carbohydrates and carbohydrate conjugates	1.56399	0.000219782	2.00462	0.418801	0.428324	0.383615	0.398297	0.550662	0.47667	0.890827	0.763661	0.633505	1.00829	0.869727	1.15901
Isopropyl-beta-D-thiogalactopyranoside	Organic oxygen compounds	Organooxygen compounds	Carbohydrates and carbohydrate conjugates	1.31926	0.00372866	1.99549	0.616709	0.584329	0.567328	0.565917	0.324184	0.854572	0.584687	1.0465	1.23	1.57242	1.40575	1.17089
isocitric acid	Organic oxygen compounds	Organooxygen compounds	Carbohydrates and carbohydrate conjugates	1.57883	0.000591813	1.96562	3.05703	3.02893	4.43033	4.67206	5.73407	3.93358	8.61052	6.59408	6.27258	7.26539	10.3211	9.79375
Adipamide	Organic oxygen compounds	Organooxygen compounds	Carbonyl compounds	1.59238	0.000284351	1.73252	0.225314	0.208527	0.239875	0.220797	0.257147	0.195842	0.370125	0.325458	0.360782	0.514125	0.427248	0.336836
2-hydroxypyridine	Organic oxygen compounds	Organooxygen compounds	Carbonyl compounds	1.52568	0.00243312	1.53659	21.0255	12.5779	13.5511	13.2591	20.4493	17.2199	28.4967	18.3462	27.2732	25.6696	27.6133	23.3141
picolinic acid	Organic oxygen compounds	Organooxygen compounds	Alcohols and polyols	1.01715	0.0476194	0.741408	0.86395	0.818765	0.652281	0.59256	0.533088	0.453028	0.590378	0.456477	0.379776	0.563622	0.513549	0.397827
oxoproline	Organic oxygen compounds	Organooxygen compounds	Carbohydrates and carbohydrate conjugates	1.6884	5.87209e-06	0.376183	1854.87	1785.21	1486.72	1427.1	1199.09	1482.96	764.67	479.1	572.916	688.447	503.034	466.241
citrulline	Organic oxygen compounds	Organooxygen compounds	Carbohydrates and carbohydrate conjugates	1.30662	0.0196878	0.269724	1.79995	6.25208	12.0787	7.13346	17.9764	14.2466	0.781349	2.12756	3.50717	6.83982	2.78923	0
N-Acetyltryptophan	Organic oxygen compounds	Organooxygen compounds	Carbohydrates and carbohydrate conjugates	1.3616	0.00494719	0.19287	6.9568	4.64981	7.06591	5.14302	1.5744	1.74726	0.5926	0.559175	1.6749	1.3884	1.01888	0
2-Amino-2-norbornanecarboxylic acid	Organic oxygen compounds	Organooxygen compounds	Carbohydrates and carbohydrate conjugates	1.50344	0.000693495	0.138588	1.12761	0.796463	0.478228	0.586337	0.356856	0.510701	0.131791	0.0651899	0.124599	0.103563	0.0595548	0.0497231
d-Glucoheptose	Organoheterocyclic compounds	Azolines	Imidazolines	1.68351	1.46928e-05	2.65097	0.906006	0.718734	1.12356	0.966747	1.56549	0.936607	2.30164	2.09906	2.84676	3.26407	3.06916	2.90078
nicotinamide	Organoheterocyclic compounds	Pyridines and derivatives	Hydropyridines	1.25545	0.026757	1.48241	0.0873215	0.0730032	0.0804667	0.0920829	0.110671	0.0677078	0.194303	0.118505	0.10524	0.111025	0.133242	0.0955726
p-benzoquinone	Organoheterocyclic compounds	Tetrahydrofurans		1.64512	0.000156091	1.78453	72.895	64.4839	70.0895	74.0618	81.4556	67.6372	156.965	121.91	103.139	122.173	154.711	109.558
glutamine	Organoheterocyclic compounds	Pyridines and derivatives	Hydropyridines	1.1712	0.0356252	0.398528	4.2222	21.8688	18.7704	18.0011	15.3206	32.5256	1.97708	1.70528	13.1339	17.2864	4.29477	5.72303
glycolic acid	Organoheterocyclic compounds	Diazines	Pyrimidines and pyrimidine derivatives	1.41969	0.00578548	2.00733	0.808647	0.395339	0.46463	0.399597	0.693048	0.478124	1.67246	0.830118	0.956369	1.24875	1.06673	0.728077
Cumic Acid	Organoheterocyclic compounds	Indoles and derivatives	Tryptamines and derivatives	1.70743	2.3607e-05	2.11124	7.30076	6.87638	7.48202	7.94519	9.03405	7.36263	17.5953	14.4641	14.5421	16.1745	20.8809	13.4624
Dehydroabietic Acid	Organoheterocyclic compounds	Indoles and derivatives	Tryptamines and derivatives	1.68024	5.99775e-05	1.71879	6.2367	5.31856	6.08978	6.11591	6.69708	5.27725	10.9046	9.70816	8.58357	10.3294	12.7596	9.13619
cytidine-monophosphate degr prod	Organoheterocyclic compounds	Benzofurans	Dibenzofurans	1.103	0.0413338	4.85062	0.0945974	0.065524	0.105874	0.120217	0.108679	0.0734649	0	0	0.903666	0.703912	0.676615	0.472686
D-erythronolactone	Organoheterocyclic compounds	Imidazopyrimidines	Purines and purine derivatives	1.3825	0.0047347	2.42468	0.214161	0.104124	0.142974	0.115888	0.179988	0.128983	0.456445	0.248724	0.335676	0.585465	0.273083	0.249157
hydroxylamine	Organoheterocyclic compounds	Pyrrolidines	Pyrrolidones	1.61714	0.000260872	2.29594	0.879021	0.483734	1.02959	0.7084	1.37017	1.51529	2.26827	1.7478	2.15661	2.18531	3.03856	2.34746
6-phosphogluconic acid	Organoheterocyclic compounds	Indoles and derivatives		1.40631	0.0041287	1.95036	0.947074	0.830789	0.855146	0.699546	1.57925	1.16458	1.59476	1.77544	1.1587	2.5713	2.40546	2.34547
D-erythro-sphingosine	Organoheterocyclic compounds	Pyridines and derivatives	Pyridinecarboxylic acids and derivatives	1.43439	0.00246362	1.86424	4.21736	0.752409	2.52752	3.58943	3.72242	1.90484	4.3304	4.86078	5.41618	4.83506	5.45421	6.26219
palatinitol	Organoheterocyclic compounds	Pyridines and derivatives	Pyridinecarboxylic acids and derivatives	1.02643	0.047474	1.86003	0.268264	0.210406	0.187192	0	0.278253	0.247275	0.458513	0.392902	0.520626	0.474498	0.246411	0.123072
2-Hydroxybiphenyl	Organoheterocyclic compounds	Pyridines and derivatives	Pyridines and derivatives	1.49158	0.00319384	1.52842	0.429867	0.422511	0.491051	0.462887	0.502711	0.400098	0.917959	0.579635	0.629688	0.730035	0.769528	0.513847
Aminomalonic acid	Organoheterocyclic compounds	Diazines	Pyrimidines and pyrimidine derivatives	1.34123	0.0114609	1.50066	2.30073	1.84099	3.1017	2.04582	2.19616	1.92863	4.38481	2.84347	3.06251	3.92889	3.60306	2.30709
dibenzofuran	Organosulfur compounds	Thiols	Alkylthiols	1.64223	0.000176818	1.78225	18.9155	16.4233	17.8215	18.9725	20.8079	17.1798	39.8813	31.0363	26.5755	31.3897	39.9035	27.4763
(+-)-Dihydrocarveol	Others			1.16005	0.0455565	1.39228	0.198688	0.211855	0.218893	0.232672	0.416763	0.257708	0.472751	0.308438	0.289134	0.345177	0.314269	0.409575
ornithine	Others			1.38078	0.00224382	2.22844	4.58391	8.40283	9.04491	10.9078	16.6264	17.3206	22.084	25.8517	36.2428	27.0528	19.9764	17.8448
5-Dihydrocortisone	Others			1.55558	0.0015554	0.354417	5.4545	3.45882	6.75288	6.66427	8.54414	6.48442	2.03051	1.04426	4.4189	3.82475	1.07688	0.845388
mucic acid	Others			1.67387	4.71461e-05	1.85139	25.3974	18.919	19.0504	14.9377	23.8876	17.052	38.9478	37.9963	37.8284	28.1944	41.638	36.1628
Orotic acid	Others			1.45054	0.00333579	15.0823	0.657465	0.16701	0.335972	0	0.141993	0.119874	3.30725	5.08542	0.329896	1.88929	5.53045	5.30944
arbutin	Others			1.03738	0.0377936	7.14429	0.165516	0.139504	0.19576	0.248641	0.374182	0.201611	0.444741	1.29372	2.06682	4.15541	0.824994	0.682012
3-hydroxybutyric acid	Others			1.13762	0.0270286	5.00283	0.344728	0.213732	0.573019	0.396055	0	0	0.29021	0.256834	0.777033	2.14608	1.91081	2.26104
Methoxamedrine	Others			1.18768	0.0168259	1.82929	0.111908	0.21159	0.146758	0.15718	0.0903865	0.233051	0.230789	0.19929	0.19237	0.425207	0.377752	0.314017
Biphenyl	Others			1.21389	0.0206764	1.80705	0	0.066834	0.03189	0.0938061	0.092988	0.0759463	0.116159	0.111308	0.066348	0.106536	0.128109	0.124726
4-hydroxypyridine	Others			1.57316	0.000222381	1.5538	0.718686	0.450845	0.456438	0.594678	0.665192	0.593047	0.916205	0.829431	0.901125	0.845202	0.846029	1.06751
Carnitine	Phenylpropanoids and polyketides	Flavonoids	Flavones	1.63448	0.000203777	1.72233	5.27505	4.16276	4.69685	4.73975	5.32606	4.47499	10.0274	7.88255	6.86109	8.02822	9.84081	6.74859
trehalose-6-phosphate	Phenylpropanoids and polyketides	Cinnamic acids and derivatives	Hydroxycinnamic acids and derivatives	1.47664	0.000435828	3.61934	0.098584	0.107521	0.155254	0.130518	0	0.156018	0.252909	0.31121	0.400636	0.603358	0.429032	0.347811
azelaic acid	Phenylpropanoids and polyketides	Coumarins and derivatives	Hydroxycoumarins	1.26622	0.047899	0.713454	0.430244	0.261803	0.448568	0.457553	0.599204	0.391037	0.271325	0.317681	0.321711	0.447889	0.270253	0.217853
1VIP, variable importance in the projection
2RC, control tea leaf
3RND, N-deficient tea leaf
